# Supplementary material for: Rhizoctonia solani disease suppression: addition of keratin-rich soil amendment leads to functional shifts in soil microbial communities
Source: FEMS Microbiol Ecol. 2024 Mar 18;100(4):fiae024. doi: 10.1093/femsec/fiae024 (PMC10959553; doi:10.1093/femsec/fiae024)
Supplement: fiae024_Supplemental_Files [file fiae024_supplemental_files.zip]

Archive with 6 entries (6 files):
- Supplementary_data Tab2 (1).xlsx
- Supplementary_data Tab3.xlsx
- Supplementary_data Tab4.xlsx
- Supplementary_Fig1.png
- Supplementary_Fig2.png
- Supplementary_data Tab1 (1).xlsx
