# Supplementary material for: Rhizoctonia solani disease suppression: addition of keratin-rich soil amendment leads to functional shifts in soil microbial communities
Source: FEMS Microbiol Ecol. 2024 Mar 18;100(4):fiae024. doi: 10.1093/femsec/fiae024 (PMC10959553; doi:10.1093/femsec/fiae024)
Supplement: fiae024_Supplemental_Files [file fiae024_supplemental_files.zip › Supplementary_data Tab3.xlsx]

## Sheet: Sheet1
Variable	P_Value	Significant
PF02665	0.112012	No
PF02666	0.104842	No
PF02667	0.13633	No
PF02668	0.48656	No
PF02669	0.173274	No
PF06550	0.704853	No
PF06551	0.0568776	No
PF06552	0.470162	No
PF19174	0.355918	No
PF10070	0.110741	No
PF19175	0.0941328	No
PF10071	0.231458	No
PF06557	1	No
PF10073	0.0446425	Yes
PF10074	0.0504993	No
PF06559	0.0819931	No
PF10076	0.175705	No
PF10077	0.189843	No
PF11860	0.223207	No
PF11862	0.044481	Yes
PF10079	0.320443	No
PF11863	0.0648233	No
PF11864	0.355918	No
PF01340	0.00192587	Yes
PF11866	0.23824	No
PF01341	0.0978265	No
PF11867	0.347975	No
PF11868	0.0628761	No
PF01343	0.132033	No
PF01344	0.94588	No
PF01345	0.255325	No
PF01346	0.0335147	Yes
PF01348	0.972847	No
PF19630	0.380347	No
PF05230	0.125073	No
PF19631	0.0344811	Yes
PF05231	0.202088	No
PF05232	0.0459918	Yes
PF19633	0.133975	No
PF05233	0.0629602	No
PF10531	0.377441	No
PF05235	0.0839034	No
PF19636	0.0519643	No
PF19638	0.139947	No
PF05239	0.008244	Yes
PF10539	0.151338	No
PF09123	0.245058	No
PF07880	0.0487911	Yes
PF00020	0.1428	No
PF07881	0.678241	No
PF14421	0.123849	No
PF07882	0.833045	No
PF09126	0.0112749	Yes
PF00022	0.0391929	Yes
PF07883	0.197919	No
PF00023	0.0953716	No
PF07884	0.10702	No
PF09127	0.0603771	No
PF07885	0.0592542	No
PF01804	0.141294	No
PF00024	0.0411386	Yes
PF01805	0.355918	No
PF09129	0.119684	No
PF00025	0.685157	No
PF07886	0.0379373	Yes
PF00026	0.0515463	No
PF14427	0.133975	No
PF01807	0.113682	No
PF00027	0.275518	No
PF14428	0.168227	No
PF01808	0.105812	No
PF00028	0.15987	No
PF14429	0.355918	No
PF01809	0.0751489	No
PF18310	0.0459327	Yes
PF18312	0.0607831	No
PF18313	0.138181	No
PF02670	0.0701032	No
PF18314	0.105749	No
PF18315	0.190116	No
PF02673	0.101225	No
PF02674	0.023419	Yes
PF18317	0.185374	No
PF02675	0.230913	No
PF18318	0.17286	No
PF02676	0.355918	No
PF18319	0.11795	No
PF02677	0.0691771	No
PF02678	0.103028	No
PF02679	0.233797	No
PF06560	0.360561	No
PF13100	0.0553623	No
PF13101	0.0428711	Yes
PF13102	0.0584575	No
PF10080	0.53363	No
PF06564	0.0248783	Yes
PF13103	0.122462	No
PF06565	0.355918	No
PF10081	0.0181483	Yes
PF19186	1	No
PF10082	0.0502808	No
PF10083	0.288555	No
PF19187	0.0282169	Yes
PF10084	0.0931593	No
PF06568	0.123888	No
PF13108	0.355918	No
PF06569	0.0262386	Yes
PF10086	0.473513	No
PF13109	0.105123	No
PF10087	0.0183677	Yes
PF11870	0.13868	No
PF10088	0.0782302	No
PF11871	0.115889	No
PF11872	0.050862	No
PF11873	0.143014	No
PF11874	0.721571	No
PF11875	0.132347	No
PF11876	0.162419	No
PF01351	0.115869	No
PF01355	0.342737	No
PF01357	0.210886	No
PF01358	0.70844	No
PF01359	0.232502	No
PF19641	0.419753	No
PF05241	0.135116	No
PF19643	0.0558383	No
PF19645	0.704853	No
PF19647	0.201265	No
PF05247	0.0228313	Yes
PF10543	0.352532	No
PF10544	0.11865	No
PF19648	0.0531224	No
PF19649	0.282587	No
PF10546	0.371373	No
PF10547	0.833952	No
PF09130	0.336715	No
PF14430	0.295504	No
PF09134	0.565622	No
PF00030	0.0785546	No
PF01810	0.0457538	Yes
PF07892	0.536963	No
PF14431	0.0863149	No
PF00032	0.2004	No
PF09136	0.542657	No
PF01812	0.0591744	No
PF07894	1	No
PF14433	0.404995	No
PF01813	0.831749	No
PF00033	0.328686	No
PF09137	0.143055	No
PF00034	0.357887	No
PF01814	0.0638234	No
PF09139	0.0940709	No
PF07896	0.0336408	Yes
PF00035	0.0837192	No
PF14436	0.0822016	No
PF14437	0.063198	No
PF01817	0.0707615	No
PF01818	0.187328	No
PF14439	0.0219765	Yes
PF05700	0.355918	No
PF18320	0.754947	No
PF18321	0.10575	No
PF02680	0.355918	No
PF05704	0.935196	No
PF02681	0.260578	No
PF18324	0.187698	No
PF18325	0.0752924	No
PF02682	0.0574183	No
PF02683	0.0989306	No
PF05706	0.28349	No
PF05707	0.214037	No
PF18327	0.0124593	Yes
PF02684	0.13981	No
PF05708	0.106643	No
PF02685	0.0689104	No
PF18329	0.0721883	No
PF05709	0.0384046	Yes
PF02686	0.129117	No
PF02687	0.370058	No
PF02689	0.0718146	No
PF06570	0.0700238	No
PF19190	1	No
PF19191	0.14663	No
PF13111	0.168227	No
PF06572	0.14023	No
PF19192	0.321624	No
PF19193	0.838041	No
PF06574	0.0851863	No
PF10090	0.0454965	Yes
PF10091	0.172155	No
PF13115	0.524491	No
PF10092	0.702855	No
PF10093	0.046616	Yes
PF06577	0.0353237	Yes
PF13116	0.126201	No
PF19198	0.348233	No
PF06578	0.218115	No
PF10094	0.0200916	Yes
PF19199	0.355918	No
PF10095	0.0752515	No
PF10096	0.100278	No
PF10097	0.368458	No
PF11880	0.0732365	No
PF10098	0.0332301	Yes
PF10099	0.119751	No
PF17001	0.165876	No
PF17004	0.442512	No
PF01361	0.0620438	No
PF17005	0.053735	No
PF11887	0.0414181	Yes
PF01363	0.278236	No
PF11888	0.109162	No
PF01364	0.447559	No
PF01367	0.118686	No
PF01368	0.146925	No
PF01369	0.154299	No
PF19651	0.0709877	No
PF19652	0.127936	No
PF19653	0.483249	No
PF19654	0.00492588	Yes
PF10551	0.262171	No
PF19655	0.0932973	No
PF10552	0.484908	No
PF05256	0.0709877	No
PF19656	0.133297	No
PF19657	0.00636263	Yes
PF05257	0.113632	No
PF19658	0.0655338	No
PF05258	0.0459591	Yes
PF19659	0.789117	No
PF10557	0.0240082	Yes
PF10558	0.355918	No
PF09140	0.065985	No
PF10559	0.124456	No
PF09142	0.0116421	Yes
PF14440	0.165482	No
PF01820	0.0957553	No
PF00041	0.0687481	No
PF01822	0.751387	No
PF00042	0.017599	Yes
PF00043	0.0918787	No
PF09148	0.0458724	Yes
PF00044	0.105929	No
PF00045	0.36125	No
PF01825	0.133975	No
PF14445	0.0138105	Yes
PF01826	0.168227	No
PF14446	0.380219	No
PF14447	0.496195	No
PF01828	0.180537	No
PF14449	0.245664	No
PF18331	0.0769947	No
PF05711	0.340969	No
PF05713	0.0407338	Yes
PF02690	0.0497183	Yes
PF18335	0.0956337	No
PF18337	0.0056392	Yes
PF05717	0.148796	No
PF02694	0.0361201	Yes
PF05719	0.0236295	Yes
PF18339	0.00594325	Yes
PF02696	0.0498184	Yes
PF02697	0.678969	No
PF02698	0.0773736	No
PF09600	0.355918	No
PF02699	0.11612	No
PF09601	0.0309954	Yes
PF09603	0.335117	No
PF06580	0.120133	No
PF00501	0.13461	No
PF14902	0.00916786	Yes
PF00503	0.132204	No
PF09607	0.152161	No
PF14903	0.215214	No
PF09608	0.0358405	Yes
PF00505	0.674843	No
PF09609	0.250787	No
PF06586	0.292112	No
PF14905	0.0552603	No
PF14907	0.0660602	No
PF00507	0.263723	No
PF11890	0.0668603	No
PF11892	0.0745747	No
PF11893	0.605925	No
PF01370	0.197952	No
PF01371	0.0691554	No
PF11896	0.0262147	Yes
PF11897	0.346364	No
PF01373	0.030766	Yes
PF11898	0.0308181	Yes
PF11899	0.070534	No
PF01374	0.0881966	No
PF15777	0.168227	No
PF01379	0.0763547	No
PF19660	0.0280295	Yes
PF19661	0.311334	No
PF05262	0.355918	No
PF19662	0.0734457	No
PF19663	0.566137	No
PF19664	0.0150694	Yes
PF19665	0.22658	No
PF05265	0.169124	No
PF10563	0.141049	No
PF19668	0.0656389	No
PF05269	0.222122	No
PF19669	0.0483723	Yes
PF10566	0.0831245	No
PF10568	0.670412	No
PF09152	0.441509	No
PF09154	0.119071	No
PF00050	0.386564	No
PF14450	0.173001	No
PF14451	0.0314062	Yes
PF00052	0.53059	No
PF14452	0.0533805	No
PF01832	0.0510207	No
PF00053	0.62022	No
PF09157	0.0753319	No
PF01833	0.0771652	No
PF00054	0.214843	No
PF14454	0.0650535	No
PF00055	0.355918	No
PF14455	0.605541	No
PF01835	0.130514	No
PF14456	0.107888	No
PF00056	0.23779	No
PF00057	0.102742	No
PF01837	0.314237	No
PF14457	0.152473	No
PF00058	0.844338	No
PF14459	0.331161	No
PF00059	0.591187	No
PF01839	0.27739	No
PF18340	0.355918	No
PF05721	0.347696	No
PF18344	0.15359	No
PF05724	0.0971212	No
PF05725	0.387424	No
PF05726	0.0879634	No
PF18347	0.0468583	Yes
PF05728	0.155274	No
PF18348	0.0510839	No
PF05729	0.849233	No
PF09611	0.0773793	No
PF09612	0.87699	No
PF09613	0.255925	No
PF09614	0.067254	No
PF00510	0.109889	No
PF13131	0.0498253	Yes
PF09615	0.0411185	Yes
PF00512	0.142997	No
PF06594	0.291747	No
PF09617	0.636045	No
PF09618	0.160453	No
PF00515	0.374991	No
PF09619	0.0436047	Yes
PF04400	0.253374	No
PF04402	0.102813	No
PF01380	0.209996	No
PF04403	0.0929121	No
PF15780	0.815503	No
PF15781	0.0498253	Yes
PF01381	0.0654969	No
PF04404	0.0539092	No
PF01382	0.557887	No
PF04405	0.0619935	No
PF04406	0.796648	No
PF18807	0.228258	No
PF01384	0.0951293	No
PF18808	0.355918	No
PF01385	0.10004	No
PF04408	0.0306753	Yes
PF04409	0.355918	No
PF01386	0.111174	No
PF01387	0.704853	No
PF01388	0.355918	No
PF01389	0.103465	No
PF05270	0.334042	No
PF19670	0.0021376	Yes
PF19671	0.881612	No
PF19672	0.220131	No
PF05272	0.142348	No
PF19673	0.129929	No
PF19674	0.108335	No
PF10571	0.059083	No
PF05275	0.0538942	No
PF19676	0.538149	No
PF09163	0.042892	Yes
PF14460	0.281439	No
PF14461	0.0214707	Yes
PF01841	0.135692	No
PF14462	0.418863	No
PF01842	0.0967244	No
PF00063	0.0947537	No
PF09167	0.123079	No
PF14463	0.292607	No
PF14464	0.425297	No
PF01844	0.0220683	Yes
PF09169	0.355918	No
PF01845	0.146935	No
PF00066	0.355918	No
PF01847	0.240271	No
PF14467	0.352002	No
PF00067	0.136903	No
PF14468	0.0932973	No
PF00068	0.168227	No
PF01849	0.355918	No
PF00069	0.533647	No
PF05731	0.619597	No
PF18352	0.057108	No
PF05735	0.189088	No
PF05736	0.0403782	Yes
PF18357	0.00482477	Yes
PF18358	0.173053	No
PF05739	0.133975	No
PF18359	0.110467	No
PF09620	1	No
PF09622	0.152495	No
PF09623	1	No
PF00520	0.21618	No
PF14921	0.137554	No
PF00521	0.119971	No
PF09626	0.846111	No
PF13144	0.0368329	Yes
PF13145	0.072065	No
PF13146	0.186295	No
PF00526	0.330409	No
PF13148	0.37077	No
PF00528	0.0834023	No
PF00529	0.116188	No
PF18810	0.227437	No
PF04410	0.543441	No
PF04411	0.358455	No
PF17032	0.201452	No
PF04412	0.229321	No
PF17033	0.168954	No
PF04413	0.131366	No
PF01391	0.562005	No
PF04414	0.576066	No
PF17035	0.133975	No
PF18815	0.355918	No
PF17036	0.0421149	Yes
PF04417	0.00996892	Yes
PF17038	0.0256105	Yes
PF18818	0.071642	No
PF18819	0.0826966	No
PF17039	0.450611	No
PF01396	0.306168	No
PF01398	0.733051	No
PF05280	0.067539	No
PF19681	0.385995	No
PF13600	0.183644	No
PF19682	0.378517	No
PF08305	0.394857	No
PF13601	0.162271	No
PF13602	0.152603	No
PF08307	0.34369	No
PF19684	0.0442631	Yes
PF05284	0.0222292	Yes
PF13603	0.11704	No
PF08308	0.804712	No
PF13604	0.0559174	No
PF19686	0.278753	No
PF13605	0.0256106	Yes
PF08309	0.0324899	Yes
PF13606	0.229824	No
PF10584	0.58826	No
PF13607	0.21674	No
PF19689	0.670412	No
PF10585	0.221488	No
PF13609	0.0730954	No
PF10588	0.166374	No
PF09171	0.168227	No
PF10589	0.210174	No
PF09173	0.844321	No
PF01850	0.634468	No
PF14470	0.0441811	Yes
PF00070	0.0685682	No
PF00071	0.608145	No
PF01852	0.255339	No
PF00072	0.164323	No
PF09176	0.317593	No
PF01853	0.00542395	Yes
PF00075	0.081678	No
PF09179	0.0950648	No
PF01855	0.680801	No
PF00076	0.549853	No
PF14478	0.204176	No
PF00078	0.649563	No
PF00079	0.202176	No
PF05742	0.150743	No
PF05743	0.355918	No
PF18364	0.14216	No
PF05746	0.101873	No
PF18367	0.0111041	Yes
PF18368	0.0396777	Yes
PF09630	0.361676	No
PF09633	0.25281	No
PF09634	0.0415122	Yes
PF14930	0.12294	No
PF13151	0.08708	No
PF00532	0.0351023	Yes
PF00533	0.246074	No
PF14934	0.19357	No
PF13154	0.0566029	No
PF00534	0.159491	No
PF00535	0.199206	No
PF13155	0.10658	No
PF13156	0.049333	Yes
PF00536	0.15951	No
PF00538	1	No
PF13158	0.0672721	No
PF14938	0.655521	No
PF18820	0.0642107	No
PF18821	0.166533	No
PF18822	0.244976	No
PF04422	0.27012	No
PF17042	0.0383332	Yes
PF18823	0.203265	No
PF18824	0.355918	No
PF18826	1	No
PF04427	0.133975	No
PF17048	0.212257	No
PF08310	0.0295352	Yes
PF05291	0.355918	No
PF13610	0.0381111	Yes
PF19692	0.87699	No
PF05292	0.178166	No
PF13612	0.160145	No
PF19694	0.233449	No
PF13613	1	No
PF10590	0.0716937	No
PF10591	0.0203279	Yes
PF13614	0.0933572	No
PF19696	0.124167	No
PF10592	0.206739	No
PF13616	0.216499	No
PF10593	0.135531	No
PF13617	0.017886	Yes
PF05299	0.1339	No
PF13618	0.353786	No
PF13619	0.0818405	No
PF10597	0.106558	No
PF09180	0.407208	No
PF03100	0.176998	No
PF09182	0.080431	No
PF03102	0.235081	No
PF14480	0.254374	No
PF00080	0.111649	No
PF03104	0.911183	No
PF01861	0.451167	No
PF00081	0.110705	No
PF09186	0.0202182	Yes
PF01862	0.667031	No
PF00082	0.158796	No
PF01863	0.0596291	No
PF00083	0.0268612	Yes
PF00084	0.573482	No
PF01864	0.306625	No
PF14485	0.804882	No
PF09189	0.375667	No
PF17508	0.0444608	Yes
PF01865	0.139091	No
PF00085	0.108224	No
PF01866	0.349741	No
PF03109	0.132683	No
PF14486	0.102458	No
PF14487	0.0136822	Yes
PF01867	0.362639	No
PF01868	0.0567364	No
PF14488	0.0597786	No
PF01869	0.116511	No
PF00089	0.206123	No
PF14489	0.145013	No
PF18370	0.200287	No
PF05751	0.100302	No
PF05753	0.651007	No
PF18374	0.00978714	Yes
PF18376	0.329327	No
PF09640	0.0860243	No
PF09641	0.0205406	Yes
PF09643	0.229719	No
PF13160	0.113108	No
PF13161	0.0392029	Yes
PF13162	0.0240082	Yes
PF00542	0.155106	No
PF13163	0.181847	No
PF00543	0.233477	No
PF09648	0.033923	Yes
PF00544	0.0736465	No
PF00545	0.100053	No
PF13166	0.0273414	Yes
PF13167	0.12785	No
PF00547	0.169839	No
PF14947	0.692682	No
PF00549	0.163259	No
PF04430	0.128635	No
PF04432	0.23181	No
PF04434	0.175536	No
PF18834	0.135189	No
PF18835	0.0280486	Yes
PF04437	0.355918	No
PF18838	0.35071	No
PF04439	0.333656	No
PF08323	0.235486	No
PF13620	0.531051	No
PF08325	1	No
PF13621	0.0467026	Yes
PF08326	0.134198	No
PF13622	0.038063	Yes
PF13623	0.164792	No
PF08327	0.142401	No
PF13624	0.245305	No
PF08328	0.0380512	Yes
PF08329	0.0178215	Yes
PF13625	0.00568861	Yes
PF13628	0.0582383	No
PF13629	0.0653235	No
PF09190	0.0924318	No
PF17511	0.133975	No
PF00090	0.5847	No
PF01870	0.631179	No
PF09194	0.307143	No
PF14490	0.398542	No
PF14491	0.113545	No
PF00091	0.389268	No
PF01871	0.90438	No
PF09195	0.157551	No
PF00092	0.218116	No
PF01872	0.109376	No
PF14492	0.1655	No
PF00093	0.62022	No
PF17516	0.0701305	No
PF01873	0.592757	No
PF14493	0.0599575	No
PF03116	0.472228	No
PF00094	0.356976	No
PF17517	0.0890955	No
PF14494	0.075549	No
PF01874	0.170835	No
PF14495	1	No
PF01875	0.689891	No
PF03118	0.22607	No
PF01876	0.511607	No
PF14496	0.120683	No
PF03119	0.117817	No
PF00097	0.670412	No
PF01877	0.397004	No
PF14497	0.0881106	No
PF14498	0.121151	No
PF01878	0.224082	No
PF14499	0.507934	No
PF12300	0.0390969	Yes
PF18381	0.0098385	Yes
PF05761	0.727455	No
PF05762	0.130339	No
PF05763	1	No
PF05764	0.355918	No
PF12305	0.0967844	No
PF05766	0.124923	No
PF12306	0.0438664	Yes
PF12307	0.469441	No
PF05768	0.103149	No
PF18389	0.0310962	Yes
PF09650	0.0777736	No
PF09651	0.390259	No
PF13170	0.0723832	No
PF00550	0.188011	No
PF13171	0.0526944	No
PF09655	0.114908	No
PF00551	0.0784248	No
PF09656	0.0344649	Yes
PF00553	0.0520031	No
PF13173	0.679287	No
PF13175	0.102111	No
PF00556	0.375667	No
PF00557	0.114882	No
PF13177	0.106302	No
PF18841	0.207031	No
PF04442	0.0662325	No
PF04443	0.0838154	No
PF18844	0.0223006	Yes
PF04444	0.0768338	No
PF18845	0.134113	No
PF04445	0.00477509	Yes
PF18846	0.355918	No
PF04446	0.355228	No
PF18847	0.187151	No
PF17067	0.268944	No
PF04447	0.181441	No
PF04448	0.19289	No
PF18848	0.131941	No
PF18849	0.7823	No
PF04449	0.106998	No
PF08331	0.125186	No
PF08332	0.182998	No
PF13630	0.122611	No
PF08334	0.236059	No
PF08335	0.0586004	No
PF13631	0.0166882	Yes
PF13632	0.149873	No
PF08338	0.0817916	No
PF13635	0.67148	No
PF13636	0.0972521	No
PF13637	0.866522	No
PF13638	0.0754166	No
PF13639	0.61848	No
PF04900	0.0240082	Yes
PF03120	0.104083	No
PF03123	0.0659315	No
PF01880	0.58537	No
PF01881	0.289061	No
PF03124	0.140475	No
PF07000	0.355918	No
PF01882	0.221619	No
PF01883	0.114321	No
PF07002	0.629799	No
PF01884	0.232182	No
PF04908	0.212321	No
PF01885	0.113097	No
PF01886	0.536963	No
PF04909	0.503523	No
PF03129	0.157042	No
PF01887	0.26711	No
PF07005	0.0431631	Yes
PF01888	0.153768	No
PF01889	0.647967	No
PF07007	0.108202	No
PF07009	0.501705	No
PF05770	0.128095	No
PF18390	0.0587568	No
PF05772	0.0179029	Yes
PF18393	0.0521513	No
PF12315	0.294591	No
PF12318	0.064265	No
PF09660	0.056948	No
PF09661	0.0421173	Yes
PF09663	0.0620806	No
PF13180	0.173864	No
PF09664	0.0330495	Yes
PF09665	0.696777	No
PF00561	0.145499	No
PF13182	0.115361	No
PF00562	0.207852	No
PF00563	0.0960371	No
PF13183	0.220402	No
PF09668	0.0215548	Yes
PF13184	0.187308	No
PF09669	0.118432	No
PF13185	0.3241	No
PF00565	0.15662	No
PF00566	0.0723003	No
PF13186	0.866975	No
PF13187	0.855642	No
PF00568	0.168227	No
PF00569	0.355918	No
PF13189	0.735426	No
PF18850	0.355918	No
PF17070	1	No
PF04450	0.438401	No
PF18851	0.034177	Yes
PF04451	0.950595	No
PF04452	0.070498	No
PF18853	0.0247213	Yes
PF04453	0.101345	No
PF17074	0.0240082	Yes
PF04454	0.116007	No
PF18854	0.546181	No
PF04455	0.510334	No
PF18855	0.0113565	Yes
PF04456	0.629753	No
PF18856	0.0261125	Yes
PF04457	0.0231203	Yes
PF18857	0.0183059	Yes
PF18858	0.0602712	No
PF04459	0.483465	No
PF18859	0.0293412	Yes
PF08340	0.134335	No
PF08341	0.536963	No
PF08343	0.00119139	Yes
PF13640	0.167136	No
PF08345	0.0257104	Yes
PF13641	0.0976514	No
PF08346	0.235013	No
PF13643	0.0589232	No
PF13644	0.221307	No
PF08348	0.0478901	Yes
PF08349	0.307573	No
PF13645	0.063103	No
PF13646	0.420058	No
PF13648	0.0274479	Yes
PF13649	0.238372	No
PF04910	0.355918	No
PF03133	0.513226	No
PF01890	0.175087	No
PF03134	0.168227	No
PF04914	0.180892	No
PF01891	0.183989	No
PF03135	0.0433841	Yes
PF01893	0.133975	No
PF04916	0.664878	No
PF03136	0.137401	No
PF17537	0.355918	No
PF04917	0.14663	No
PF07012	0.0532354	No
PF03137	0.0625816	No
PF01894	0.496222	No
PF01895	0.182835	No
PF04919	0.55385	No
PF01896	0.105759	No
PF07015	0.172156	No
PF08800	0.141608	No
PF07017	0.965559	No
PF01899	0.0441895	Yes
PF08801	0.355918	No
PF08803	0.401359	No
PF08804	0.0523201	No
PF12320	0.0325255	Yes
PF12321	1	No
PF08805	0.168227	No
PF12322	0.11613	No
PF08807	0.0319329	Yes
PF12323	0.0767251	No
PF12324	0.0271264	Yes
PF08808	0.0584227	No
PF08809	0.0912583	No
PF16200	0.113836	No
PF05787	0.0698945	No
PF12327	0.11667	No
PF16203	0.0153382	Yes
PF16205	0.249974	No
PF09670	0.18701	No
PF09671	0.122387	No
PF16209	0.355918	No
PF09673	0.202383	No
PF09674	0.202034	No
PF13190	0.568418	No
PF00570	0.0357366	Yes
PF00571	0.693769	No
PF13191	0.342732	No
PF09676	0.176403	No
PF13192	0.0375118	Yes
PF00572	0.173004	No
PF09677	0.41863	No
PF00573	0.177414	No
PF13193	0.127103	No
PF09678	0.0444612	Yes
PF13194	0.222108	No
PF00574	0.153232	No
PF00575	0.159221	No
PF13195	0.0121276	Yes
PF00576	0.0883083	No
PF13196	0.11649	No
PF13197	0.168227	No
PF00577	0.0427027	Yes
PF00578	0.151195	No
PF13199	0.41883	No
PF00579	0.166832	No
PF18860	0.0845993	No
PF04461	0.181708	No
PF18862	0.138979	No
PF18863	0.316955	No
PF04463	0.296226	No
PF18864	0.116867	No
PF04464	0.0215326	Yes
PF18865	0.0984669	No
PF04465	0.737097	No
PF04466	0.0147451	Yes
PF18868	0.795536	No
PF04468	0.375008	No
PF08350	0.32616	No
PF08351	0.168227	No
PF08352	0.0673778	No
PF08353	0.0191931	Yes
PF08354	0.0353956	Yes
PF13650	0.0484655	Yes
PF13651	0.233051	No
PF13652	0.0401211	Yes
PF08357	0.789783	No
PF13653	0.0227436	Yes
PF13654	0.639331	No
PF13655	0.324906	No
PF08359	0.310491	No
PF13656	0.732802	No
PF13657	0.0745485	No
PF17540	0.335184	No
PF17541	0.0571652	No
PF04922	0.62022	No
PF03143	0.299642	No
PF03144	0.142354	No
PF07021	0.207097	No
PF07022	0.0359527	Yes
PF03147	0.0850262	No
PF04928	0.202936	No
PF07023	0.0182238	Yes
PF07024	0.219196	No
PF07027	0.0487676	Yes
PF08811	0.401879	No
PF08812	0.0328166	Yes
PF08813	0.0205647	Yes
PF05791	0.207031	No
PF08814	0.528091	No
PF08816	0.242828	No
PF08817	0.0890211	No
PF08818	0.185556	No
PF08819	0.658738	No
PF16211	0.150744	No
PF16212	0.190116	No
PF12339	0.111043	No
PF16215	0.367024	No
PF16216	0.978835	No
PF16217	0.429499	No
PF03600	0.17483	No
PF03601	0.0343651	Yes
PF16219	0.0832798	No
PF03602	0.0867491	No
PF09684	0.16604	No
PF00580	0.0975363	No
PF03604	0.207031	No
PF09685	0.0326383	Yes
PF00581	0.178182	No
PF09686	0.163656	No
PF00582	0.39789	No
PF03605	0.101231	No
PF03606	0.101842	No
PF00583	0.128938	No
PF00584	0.171154	No
PF03608	0.127979	No
PF00585	0.116039	No
PF11000	0.0158273	Yes
PF03609	0.380505	No
PF00586	0.125492	No
PF00587	0.151286	No
PF00588	0.0521863	No
PF11003	0.0320835	Yes
PF00589	0.161226	No
PF11004	0.437396	No
PF11005	0.839421	No
PF17090	0.670412	No
PF18870	0.11768	No
PF11006	0.359806	No
PF18871	0.147073	No
PF04471	0.234372	No
PF11008	0.229545	No
PF17092	0.0672606	No
PF04472	0.0191818	Yes
PF17093	0.0788041	No
PF11009	0.160747	No
PF04473	0.302525	No
PF04474	0.447701	No
PF04476	0.19014	No
PF17099	0.0531555	No
PF08360	0.15359	No
PF08361	0.0879579	No
PF08362	0.0181194	Yes
PF13660	0.127115	No
PF08364	0.115034	No
PF13661	0.0509199	No
PF13662	0.154069	No
PF13663	0.0522162	No
PF08367	0.992434	No
PF13664	0.0200019	Yes
PF13665	0.164265	No
PF08369	0.705228	No
PF13667	0.0808989	No
PF13668	0.0156803	Yes
PF13669	0.128033	No
PF04930	0.0606981	No
PF03150	0.341674	No
PF03151	0.14663	No
PF03152	0.080431	No
PF04932	0.164874	No
PF04934	0.355918	No
PF07030	0.0244382	Yes
PF03155	0.510574	No
PF17555	0.123503	No
PF04937	0.355918	No
PF03157	0.0425075	Yes
PF04939	0.133975	No
PF03159	0.504652	No
PF08821	0.974504	No
PF07039	0.536963	No
PF08822	0.0193733	Yes
PF08823	0.112748	No
PF12340	0.165538	No
PF12341	0.355918	No
PF08827	0.464928	No
PF12344	0.119059	No
PF12345	0.682667	No
PF16220	0.0273194	Yes
PF16221	0.302926	No
PF16222	0.315334	No
PF12348	0.518131	No
PF12349	0.12196	No
PF16225	0.0826288	No
PF03610	0.129631	No
PF16227	0.32586	No
PF03611	0.351253	No
PF03612	0.041242	Yes
PF03613	0.376807	No
PF09694	0.0896951	No
PF00590	0.0630844	No
PF09695	0.413561	No
PF00591	0.104051	No
PF09697	0.0521415	No
PF03616	0.165903	No
PF00593	0.0947656	No
PF09698	0.713415	No
PF09699	0.646471	No
PF03618	0.0419232	Yes
PF00595	0.299886	No
PF03619	0.168227	No
PF11010	0.121438	No
PF00596	0.285062	No
PF11011	0.0910027	No
PF11013	0.100446	No
PF11014	0.0533451	No
PF11015	0.0346531	Yes
PF04480	0.0454212	Yes
PF04481	0.133975	No
PF11017	0.140554	No
PF18882	0.940628	No
PF12801	0.00869522	Yes
PF11019	0.241654	No
PF18883	0.0374813	Yes
PF12802	0.0180689	Yes
PF18884	0.697892	No
PF18885	0.156446	No
PF12804	0.135277	No
PF18886	0.021654	Yes
PF04486	0.143017	No
PF12805	0.0384158	Yes
PF18887	0.18213	No
PF12806	0.0295755	Yes
PF18888	0.892756	No
PF04488	0.346028	No
PF08370	0.355918	No
PF08373	0.293606	No
PF13670	0.0574612	No
PF08375	0.355918	No
PF13671	0.136437	No
PF08376	0.0777056	No
PF13672	0.174376	No
PF13673	0.0848081	No
PF08378	0.0108447	Yes
PF13675	0.0698292	No
PF08379	0.115626	No
PF13676	0.496893	No
PF13677	0.0337179	Yes
PF13679	0.0374947	Yes
PF04940	0.0288344	Yes
PF03160	0.718574	No
PF03161	0.48125	No
PF17561	0.0910871	No
PF03162	0.585046	No
PF04945	0.170375	No
PF07040	0.197214	No
PF04947	0.198733	No
PF07042	0.0383586	Yes
PF03167	0.12177	No
PF03168	0.199889	No
PF07043	0.103267	No
PF07044	0.140557	No
PF03169	0.18662	No
PF07045	0.18272	No
PF07047	0.133975	No
PF08830	0.0385586	Yes
PF12352	1	No
PF12353	1	No
PF08837	0.0365936	Yes
PF08838	0.0295597	Yes
PF16231	0.0440689	Yes
PF12358	0.0723763	No
PF16233	0.0106532	Yes
PF12359	0.41863	No
PF16234	0.0417072	Yes
PF03621	0.151785	No
PF03625	0.224589	No
PF03626	0.0147943	Yes
PF07501	0.0685143	No
PF07503	0.429848	No
PF11020	0.168227	No
PF07504	0.1733	No
PF03629	0.118569	No
PF07505	0.52191	No
PF07506	0.0307373	Yes
PF11023	0.0321045	Yes
PF07507	0.466662	No
PF07508	0.115817	No
PF07509	0.157604	No
PF11026	0.11702	No
PF12810	0.288634	No
PF04492	0.84611	No
PF12811	0.0259506	Yes
PF11028	0.352718	No
PF18893	0.0981752	No
PF04493	0.242062	No
PF12812	0.808155	No
PF18894	0.103631	No
PF04495	0.192653	No
PF18895	0.210184	No
PF18896	0.0104348	Yes
PF18897	0.0872569	No
PF18898	0.806383	No
PF18899	0.265745	No
PF13680	0.26054	No
PF08385	0.133975	No
PF13681	0.0391125	Yes
PF13682	0.0805233	No
PF08386	0.153872	No
PF13683	0.159591	No
PF13684	0.205984	No
PF08388	0.37949	No
PF08389	0.355918	No
PF13685	0.499865	No
PF13686	0.658291	No
PF13687	0.0672267	No
PF13688	0.882914	No
PF13689	0.135311	No
PF04950	0.0240082	Yes
PF03170	0.14418	No
PF04951	0.214543	No
PF03171	0.0814626	No
PF04952	0.0635486	No
PF03173	0.294523	No
PF04954	0.0100259	Yes
PF03174	0.52385	No
PF03175	0.402848	No
PF04955	0.0947328	No
PF04956	0.0400273	Yes
PF03176	0.0871063	No
PF04957	0.0567944	No
PF04958	0.0250187	Yes
PF07054	0.211041	No
PF07055	0.0484102	Yes
PF08840	0.0374995	Yes
PF08841	0.4583	No
PF07059	0.158165	No
PF08843	0.317533	No
PF08845	0.0748303	No
PF12362	0.0432489	Yes
PF08849	0.0780164	No
PF16241	0.289633	No
PF12367	0.922364	No
PF16242	0.0358978	Yes
PF12368	0.0106371	Yes
PF16245	0.0330394	Yes
PF03630	0.310642	No
PF16248	0.934695	No
PF03631	0.0878052	No
PF03632	0.0193112	Yes
PF03633	0.00936182	Yes
PF03635	0.0717816	No
PF07510	0.0164687	Yes
PF07511	0.0314591	Yes
PF03636	0.019414	Yes
PF03637	0.670412	No
PF03638	0.0887321	No
PF03639	0.0377462	Yes
PF07514	0.215964	No
PF07515	0.0958634	No
PF07516	0.102388	No
PF11033	0.536963	No
PF07517	0.172093	No
PF07519	0.776325	No
PF12821	0.0412174	Yes
PF12822	0.0102946	Yes
PF12823	0.00969649	Yes
PF02300	0.784462	No
PF02301	0.76626	No
PF12826	0.0984853	No
PF16701	0.0187652	Yes
PF02302	0.00870487	Yes
PF16702	0.020009	Yes
PF02303	0.0887613	No
PF16703	0.0294039	Yes
PF02305	0.0863149	No
PF16708	0.0498253	Yes
PF08392	0.471113	No
PF02308	0.0945138	No
PF08393	0.216208	No
PF16709	0.477514	No
PF08394	0.844262	No
PF13690	0.193373	No
PF13691	0.237341	No
PF13692	0.149729	No
PF13693	0.0712571	No
PF08398	0.433032	No
PF13698	0.0125093	Yes
PF13699	0.164122	No
PF04960	0.0750832	No
PF03180	0.00561388	Yes
PF04961	0.467457	No
PF04962	0.0784584	No
PF04963	0.176023	No
PF03184	0.228258	No
PF04964	0.109942	No
PF04965	0.120475	No
PF04966	0.0927109	No
PF03186	0.0538042	No
PF03188	0.0399872	Yes
PF07063	0.0130792	Yes
PF07065	0.133975	No
PF08850	0.346963	No
PF07068	0.118093	No
PF08856	0.0514518	No
PF08857	0.0416709	Yes
PF08858	0.0385586	Yes
PF12375	0.128937	No
PF16250	0.0749011	No
PF08859	0.149281	No
PF16252	0.0213122	Yes
PF16254	0.498172	No
PF16256	0.941843	No
PF03640	0.0634672	No
PF16257	0.811726	No
PF16258	0.483192	No
PF03641	0.144459	No
PF16259	0.0114588	Yes
PF03643	0.343166	No
PF03644	0.252053	No
PF07520	0.0730223	No
PF03646	0.0376052	Yes
PF07521	0.0799774	No
PF03647	0.278236	No
PF03648	0.166931	No
PF03649	0.0402296	Yes
PF11041	0.0562309	No
PF11042	0.0874888	No
PF12831	0.145811	No
PF12832	0.118724	No
PF12833	0.078941	No
PF12834	0.399191	No
PF12835	0.393033	No
PF02310	0.372451	No
PF02311	0.0700064	No
PF12836	0.0684111	No
PF02312	0.172308	No
PF12837	0.237248	No
PF02313	0.442573	No
PF12838	0.425033	No
PF16714	0.0539891	No
PF02315	0.36179	No
PF16715	0.209075	No
PF02316	0.0215145	Yes
PF02317	0.104696	No
PF06201	0.355918	No
PF06202	0.111534	No
PF06203	0.550415	No
PF06206	0.552157	No
PF06207	0.0689699	No
PF04970	0.21341	No
PF03190	0.334048	No
PF11507	0.0169373	Yes
PF04972	0.32656	No
PF04973	0.0708281	No
PF03193	0.0722219	No
PF03194	0.355918	No
PF07070	0.124725	No
PF04976	0.298161	No
PF07072	0.290038	No
PF04977	0.0551279	No
PF03198	0.653566	No
PF07073	0.111341	No
PF04978	0.034283	Yes
PF07075	0.221787	No
PF07076	0.0254069	Yes
PF07077	0.021424	Yes
PF08861	0.825508	No
PF08862	0.725167	No
PF08863	0.0206455	Yes
PF08864	0.0841241	No
PF08867	0.177255	No
PF08868	0.0800559	No
PF08869	0.547726	No
PF16260	0.550464	No
PF12385	0.470921	No
PF16261	0.204476	No
PF16262	0.00293255	Yes
PF16263	0.0214752	Yes
PF12388	0.0294199	Yes
PF12389	0.0249174	Yes
PF16264	0.010161	Yes
PF16265	0.305914	No
PF16266	0.211227	No
PF03650	0.133975	No
PF16267	0.128469	No
PF16268	0.935265	No
PF16269	0.157256	No
PF03652	0.0849902	No
PF03653	0.0655703	No
PF03656	0.0424325	Yes
PF03657	0.847193	No
PF07532	0.122253	No
PF03658	0.0608209	No
PF07534	0.313822	No
PF03659	0.0414108	Yes
PF11051	0.331754	No
PF07536	0.0521942	No
PF11053	0.0467712	Yes
PF07537	0.0566951	No
PF07538	0.0485305	Yes
PF11056	0.467994	No
PF12840	0.0848828	No
PF12841	0.0656389	No
PF12842	0.168227	No
PF11059	0.848813	No
PF12843	0.0263239	Yes
PF12844	0.0202136	Yes
PF12846	0.0556078	No
PF12847	0.177357	No
PF02322	0.0559733	No
PF12848	0.0801006	No
PF16724	0.0924263	No
PF02324	0.214075	No
PF12849	0.121859	No
PF02325	0.163324	No
PF02326	0.0150563	Yes
PF02329	0.654005	No
PF06210	0.095644	No
PF06213	0.0378073	Yes
PF11512	0.0147789	Yes
PF04981	0.237805	No
PF11518	0.567858	No
PF04982	0.0291371	Yes
PF04983	0.19759	No
PF04984	0.26885	No
PF04985	0.0760067	No
PF07080	0.0361388	Yes
PF04986	0.413239	No
PF07081	0.214541	No
PF01000	0.157439	No
PF07083	0.355918	No
PF04989	0.23016	No
PF07085	0.0153863	Yes
PF08870	0.189854	No
PF07087	0.0538539	No
PF07088	0.95638	No
PF01007	0.0620577	No
PF01008	0.405605	No
PF08873	0.355918	No
PF12390	0.292048	No
PF08874	0.446813	No
PF08875	0.000582804	Yes
PF12391	0.0292866	Yes
PF08876	0.00250901	Yes
PF12392	0.0592171	No
PF08877	0.0188211	Yes
PF08878	0.0905529	No
PF12395	0.138701	No
PF16271	0.278236	No
PF12399	0.0972844	No
PF16275	0.355918	No
PF03660	0.670412	No
PF16277	0.636149	No
PF03662	0.0556909	No
PF03663	0.140353	No
PF03664	0.700591	No
PF03665	0.355918	No
PF07541	0.335529	No
PF07542	0.0359418	Yes
PF03668	0.10793	No
PF11062	0.0341028	Yes
PF11064	0.0647123	No
PF11066	0.137914	No
PF12850	0.284733	No
PF11067	0.0575927	No
PF12851	0.228258	No
PF11068	0.0532238	No
PF12852	0.179918	No
PF12857	0.0323792	Yes
PF02332	0.046826	Yes
PF16732	0.206081	No
PF16733	0.0907915	No
PF02333	0.0520052	No
PF12859	0.355918	No
PF16734	0.0838143	No
PF02335	0.663812	No
PF16736	0.443478	No
PF02338	0.279658	No
PF16738	0.0879859	No
PF06222	0.355918	No
PF06224	0.0561264	No
PF06226	0.0452501	Yes
PF11523	0.0251776	Yes
PF06228	0.0541726	No
PF11525	0.164322	No
PF06229	0.640254	No
PF04990	0.207031	No
PF04991	0.200233	No
PF04992	0.355918	No
PF11528	0.198627	No
PF04993	0.146959	No
PF04994	0.072282	No
PF04995	0.298829	No
PF07090	0.352701	No
PF07091	0.751955	No
PF04996	0.0227005	Yes
PF01010	0.21767	No
PF04997	0.203811	No
PF01011	0.824825	No
PF04998	0.173101	No
PF01012	0.079681	No
PF04999	0.123221	No
PF07095	0.27633	No
PF01014	0.0455228	Yes
PF01015	0.310976	No
PF15416	0.00880803	Yes
PF01016	0.0540321	No
PF07098	0.228129	No
PF08881	0.0630381	No
PF15418	0.0604787	No
PF07099	0.945227	No
PF08882	0.306358	No
PF01018	0.0895222	No
PF08883	0.0965059	No
PF01019	0.137502	No
PF08885	0.0373119	Yes
PF08886	0.100753	No
PF19300	0.0902671	No
PF08887	0.109464	No
PF19301	0.989359	No
PF08888	0.0202059	Yes
PF19302	0.158719	No
PF16280	0.543479	No
PF08889	0.130706	No
PF19303	0.0885299	No
PF19304	0.0994465	No
PF16282	0.355918	No
PF19305	0.491339	No
PF19306	0.119183	No
PF19307	0.0933171	No
PF19308	0.912227	No
PF16285	0.188042	No
PF16286	0.309048	No
PF03672	0.124984	No
PF16289	0.022246	Yes
PF03677	0.589144	No
PF07553	0.0174208	Yes
PF11070	0.015255	Yes
PF11071	0.0773356	No
PF07555	0.199023	No
PF11072	0.169933	No
PF07556	0.472169	No
PF11074	0.912557	No
PF11075	0.0433252	Yes
PF07559	0.0920075	No
PF12860	0.0637291	No
PF12861	0.355918	No
PF11079	0.0707447	No
PF12864	0.0579578	No
PF12866	0.0514114	No
PF02342	0.0266262	Yes
PF12867	0.159406	No
PF16743	0.109703	No
PF12869	0.191493	No
PF16745	0.0405293	Yes
PF16746	0.355918	No
PF16747	0.355918	No
PF02347	0.089323	No
PF02348	0.178222	No
PF06230	0.2076	No
PF06233	0.075025	No
PF06234	0.45168	No
PF06236	0.080431	No
PF11533	0.155659	No
PF11534	0.0260101	Yes
PF11535	0.873057	No
PF11539	0.0312158	Yes
PF01020	0.888015	No
PF15420	0.0236078	Yes
PF02800	0.119528	No
PF15421	0.159417	No
PF02801	0.160326	No
PF01022	0.150696	No
PF02803	0.109744	No
PF01024	0.355918	No
PF01025	0.142649	No
PF02805	0.094916	No
PF02806	0.0983843	No
PF01026	0.0776131	No
PF02807	0.355918	No
PF01027	0.0718444	No
PF15428	0.0943006	No
PF08892	0.147413	No
PF01028	0.04881	Yes
PF08893	0.0721273	No
PF01029	0.083415	No
PF08894	0.0314811	Yes
PF08895	0.0551803	No
PF08896	0.21027	No
PF19310	0.0490831	Yes
PF08897	0.0636346	No
PF08898	0.355918	No
PF19312	0.120192	No
PF16290	0.365748	No
PF08899	0.174337	No
PF19313	0.519876	No
PF16291	0.392982	No
PF10211	0.133975	No
PF16292	0.129999	No
PF19315	0.336247	No
PF16295	0.0489413	Yes
PF19319	0.0932701	No
PF16296	0.00498188	Yes
PF16297	0.0686864	No
PF10216	0.355918	No
PF10217	0.207031	No
PF03682	0.345298	No
PF03683	0.473992	No
PF03685	0.242429	No
PF03686	1	No
PF14100	0.288823	No
PF14101	0.0500681	No
PF03687	0.283055	No
PF07563	0.0583739	No
PF14102	0.674862	No
PF11080	1	No
PF14103	0.71906	No
PF07565	0.355918	No
PF14104	0.12558	No
PF07566	0.0253208	Yes
PF14106	0.134589	No
PF11084	0.0477955	Yes
PF14107	0.220006	No
PF07568	0.0386077	Yes
PF11085	0.0583739	No
PF14108	0.154161	No
PF11086	0.153258	No
PF14109	0.0554304	No
PF11089	0.0103057	Yes
PF12872	0.276612	No
PF12873	0.568157	No
PF12875	0.0707974	No
PF02350	0.199262	No
PF16750	0.0229303	Yes
PF16751	0.0709877	No
PF12876	0.112208	No
PF02353	0.0822253	No
PF16754	0.188973	No
PF02355	0.103884	No
PF16756	0.523942	No
PF02357	0.165539	No
PF16757	0.267079	No
PF02358	0.0697937	No
PF02359	0.293703	No
PF06240	0.160167	No
PF06241	0.611801	No
PF06242	0.0361744	Yes
PF06243	0.0611325	No
PF06245	0.422504	No
PF06249	0.157898	No
PF11547	0.355918	No
PF01030	0.558346	No
PF02810	0.180887	No
PF02811	0.156291	No
PF02812	0.132531	No
PF01032	0.0426663	Yes
PF15433	0.355918	No
PF01033	0.152697	No
PF02814	0.0697566	No
PF01035	0.11275	No
PF02816	0.207031	No
PF01036	0.241506	No
PF02817	0.0453355	Yes
PF01037	0.0201673	Yes
PF01039	0.187925	No
PF19320	0.0136314	Yes
PF19326	0.0558958	No
PF19327	0.260853	No
PF06707	0.0963959	No
PF19328	0.237816	No
PF03690	0.0119664	Yes
PF03691	0.226639	No
PF10228	1	No
PF03692	0.0943585	No
PF10229	0.355918	No
PF03693	0.183503	No
PF03695	0.0884329	No
PF07571	0.184495	No
PF14110	0.402429	No
PF07572	0.536963	No
PF14112	0.121616	No
PF11090	0.0894221	No
PF14113	0.0771817	No
PF03699	0.206527	No
PF14114	0.21244	No
PF14116	0.0709877	No
PF07578	0.114748	No
PF14117	0.166138	No
PF14119	0.0999682	No
PF12883	0.0440315	Yes
PF18003	0.0604031	No
PF16760	0.725785	No
PF02361	0.0496727	Yes
PF16762	0.0906086	No
PF18006	0.234746	No
PF12888	0.11049	No
PF18007	0.207031	No
PF12889	0.0698591	No
PF18009	0.273114	No
PF02366	0.0460413	Yes
PF16767	0.0497901	Yes
PF02367	0.102662	No
PF02368	0.719927	No
PF02369	0.896183	No
PF06250	0.162052	No
PF06251	0.501327	No
PF06252	0.0609731	No
PF06253	0.22397	No
PF11551	0.736184	No
PF06257	0.0459688	Yes
PF11553	0.0305675	Yes
PF06258	0.0706308	No
PF06259	0.00771646	Yes
PF01040	0.116432	No
PF01041	0.203786	No
PF01042	0.19521	No
PF01043	0.338575	No
PF02823	0.145501	No
PF02824	0.103077	No
PF02826	0.155862	No
PF01047	0.0458591	Yes
PF01048	0.0844334	No
PF02829	0.240145	No
PF06713	0.0192547	Yes
PF06714	0.14663	No
PF10230	0.0959949	No
PF06715	0.0118533	Yes
PF19335	0.172043	No
PF06718	0.0716301	No
PF06719	0.0891807	No
PF10237	0.670412	No
PF14120	0.0240082	Yes
PF01500	0.343434	No
PF07581	0.0498253	Yes
PF14121	0.0554251	No
PF01501	0.531316	No
PF14122	0.594503	No
PF07583	0.587441	No
PF01502	0.0989642	No
PF15902	0.432562	No
PF14123	0.0293193	Yes
PF07584	0.240601	No
PF01503	0.0605313	No
PF01504	0.159023	No
PF14124	0.275479	No
PF07585	0.356263	No
PF14125	0.067639	No
PF01505	0.168227	No
PF07586	0.967921	No
PF14126	0.0560891	No
PF07587	0.595604	No
PF07588	0.789752	No
PF14127	0.047472	Yes
PF01507	0.080591	No
PF14128	0.0252027	Yes
PF07589	0.0749562	No
PF15909	0.670412	No
PF14129	0.0607133	No
PF01509	0.086245	No
PF12890	0.1126	No
PF12891	0.637097	No
PF12893	0.170629	No
PF18011	0.0425766	Yes
PF12894	0.58159	No
PF16770	0.168227	No
PF18013	0.011341	Yes
PF18014	0.0516371	No
PF02371	0.241076	No
PF18015	0.177178	No
PF12897	0.053094	No
PF02373	0.113789	No
PF12898	0.0111759	Yes
PF12899	0.509685	No
PF02374	0.295653	No
PF18018	0.355918	No
PF02375	0.133975	No
PF16775	0.132658	No
PF18019	0.170508	No
PF16778	0.38961	No
PF02378	0.0187136	Yes
PF06262	0.0590669	No
PF06265	0.0825443	No
PF06267	0.242653	No
PF11563	0.0106099	Yes
PF06268	0.116256	No
PF02830	0.384602	No
PF01050	0.0633863	No
PF02831	0.0406623	Yes
PF01051	0.114766	No
PF01052	0.0330626	Yes
PF01053	0.0825082	No
PF02834	0.241898	No
PF01055	0.0946694	No
PF02836	0.0942008	No
PF02837	0.104603	No
PF02838	0.107309	No
PF01058	0.48956	No
PF02839	0.0423441	Yes
PF01059	0.214562	No
PF06722	0.166024	No
PF06723	0.391564	No
PF06724	0.0195174	Yes
PF19344	0.0122875	Yes
PF19345	0.774608	No
PF06725	0.0577293	No
PF19346	0.193803	No
PF19347	0.161102	No
PF06727	0.330378	No
PF06728	0.355918	No
PF19348	0.0108626	Yes
PF10246	0.547394	No
PF14130	0.146177	No
PF01510	0.0451415	Yes
PF07591	0.97706	No
PF07592	0.955292	No
PF07593	0.588254	No
PF01512	0.233552	No
PF15913	0.922434	No
PF01513	0.109154	No
PF14134	0.158527	No
PF01514	0.0281786	Yes
PF14135	0.0756158	No
PF07596	0.362952	No
PF01515	0.0655055	No
PF14136	0.165592	No
PF15916	0.417827	No
PF14137	0.414404	No
PF15919	0.526108	No
PF19800	0.0345	Yes
PF05400	0.0496195	Yes
PF19801	0.14663	No
PF05401	0.128754	No
PF19802	0.0772466	No
PF05402	0.56816	No
PF19803	0.0139925	Yes
PF18024	0.0136364	Yes
PF02381	0.107901	No
PF05405	0.355918	No
PF18025	0.0382656	Yes
PF19805	0.572353	No
PF02383	0.168227	No
PF19806	0.15632	No
PF10702	0.0304298	Yes
PF05406	0.0679106	No
PF19807	0.938888	No
PF16784	0.116967	No
PF10703	0.826408	No
PF18027	0.024129	Yes
PF02384	0.363651	No
PF10704	0.234746	No
PF19808	0.108895	No
PF16785	0.357615	No
PF16786	0.000785271	Yes
PF18029	0.114268	No
PF02386	0.0646588	No
PF10706	0.203703	No
PF10707	0.0348601	Yes
PF02388	0.10784	No
PF16789	0.612197	No
PF02389	0.103468	No
PF10708	0.00988686	Yes
PF10709	0.15359	No
PF06271	0.220717	No
PF06276	0.0670812	No
PF06277	0.889842	No
PF06279	0.355918	No
PF11578	0.465527	No
PF01061	0.14244	No
PF01062	0.0244779	Yes
PF02843	0.0972026	No
PF01063	0.12891	No
PF02844	0.0826348	No
PF01066	0.155424	No
PF02847	0.207031	No
PF01068	0.107168	No
PF19350	0.207031	No
PF19351	0.0134429	Yes
PF06732	0.355918	No
PF19352	0.0119671	Yes
PF19353	0.127112	No
PF06733	0.0846187	No
PF19354	0.0140467	Yes
PF19355	0.162346	No
PF19356	0.10549	No
PF06736	0.33997	No
PF06737	0.0218874	Yes
PF19357	0.261052	No
PF19358	0.0496902	Yes
PF06738	0.047031	Yes
PF19359	0.192039	No
PF10255	0.00461025	Yes
PF06739	0.957947	No
PF10257	0.207031	No
PF10258	0.853627	No
PF01520	0.169086	No
PF01521	0.155024	No
PF01522	0.132826	No
PF14143	0.140475	No
PF01523	0.0952033	No
PF01525	0.663373	No
PF14145	0.0164415	Yes
PF01526	0.0761237	No
PF14147	0.268751	No
PF01527	0.125891	No
PF14148	0.0421866	Yes
PF01529	0.355918	No
PF19810	0.660787	No
PF18030	0.082422	No
PF18032	0.421831	No
PF19812	0.934683	No
PF18033	0.168227	No
PF16790	0.132073	No
PF02390	0.0466343	Yes
PF10710	0.0709877	No
PF19814	0.03758	Yes
PF02391	0.186129	No
PF10711	0.29612	No
PF19815	0.108433	No
PF19816	0.0483576	Yes
PF16793	0.507608	No
PF10712	0.13614	No
PF16794	0.100011	No
PF19818	0.355918	No
PF16795	0.249858	No
PF19819	0.355918	No
PF16796	0.0591413	No
PF05419	0.730358	No
PF02397	0.163294	No
PF16798	0.321667	No
PF02399	0.00193264	Yes
PF10719	0.383907	No
PF06280	0.235605	No
PF14600	0.11817	No
PF00200	0.946209	No
PF14601	0.355918	No
PF00201	0.127544	No
PF06282	0.113756	No
PF09306	0.193835	No
PF06283	0.251535	No
PF00202	0.138727	No
PF14602	0.0709094	No
PF00203	0.291463	No
PF14604	0.124258	No
PF00204	0.0989968	No
PF11582	0.122458	No
PF00205	0.158125	No
PF14606	0.0993202	No
PF11583	0.370711	No
PF00206	0.112686	No
PF14607	0.161627	No
PF00207	0.137693	No
PF06289	0.0107738	Yes
PF00208	0.114753	No
PF00209	0.206529	No
PF11588	0.0518774	No
PF11589	0.107854	No
PF01070	0.202931	No
PF01071	0.119933	No
PF02852	0.0960306	No
PF01073	0.14731	No
PF01074	0.196622	No
PF01075	0.201404	No
PF01076	0.112616	No
PF01077	0.0883849	No
PF01078	0.115294	No
PF01079	0.715241	No
PF19360	0.00794179	Yes
PF19361	0.0288074	Yes
PF19362	0.0354069	Yes
PF06742	0.0802135	No
PF19363	0.120808	No
PF19364	0.618016	No
PF06744	0.0497011	Yes
PF19365	0.0459522	Yes
PF06745	0.170644	No
PF10262	0.0981986	No
PF19367	0.0521022	No
PF10263	0.101411	No
PF06748	0.0256981	Yes
PF19368	0.0397321	Yes
PF10266	0.133975	No
PF15931	0.19729	No
PF01531	0.168254	No
PF01532	0.42959	No
PF14153	0.0967129	No
PF15935	0.355918	No
PF14155	0.00976958	Yes
PF01536	1	No
PF14156	0.168227	No
PF15937	0.326285	No
PF14158	0.735648	No
PF18040	0.00823735	Yes
PF05420	0.246998	No
PF19821	0.966148	No
PF19822	0.461233	No
PF18042	0.437237	No
PF18043	0.0863149	No
PF05423	0.0407674	Yes
PF19823	0.933389	No
PF19824	0.0321045	Yes
PF10720	0.0655835	No
PF10721	0.233653	No
PF19825	0.490839	No
PF05425	0.0299954	Yes
PF10722	0.0292344	Yes
PF18046	0.721808	No
PF05426	0.0574073	No
PF19827	0.0245979	Yes
PF18047	0.00678068	Yes
PF19828	0.355918	No
PF10724	0.00478176	Yes
PF18049	0.72794	No
PF10727	0.0541575	No
PF10728	0.0630592	No
PF09312	0.113093	No
PF09313	0.01714	Yes
PF06291	0.207587	No
PF09314	0.212433	No
PF00210	0.106129	No
PF00211	0.333886	No
PF06293	0.0322918	Yes
PF00213	0.0859483	No
PF09317	0.165708	No
PF06295	0.0452896	Yes
PF14614	0.157961	No
PF09318	0.00754371	Yes
PF00215	0.0869179	No
PF06296	0.596191	No
PF00216	0.14146	No
PF00217	0.73719	No
PF06299	0.046108	Yes
PF00218	0.0857776	No
PF04100	0.133975	No
PF11599	0.965208	No
PF04101	0.0897248	No
PF04102	0.0164404	Yes
PF01080	0.133975	No
PF04104	0.918022	No
PF01081	0.0569111	No
PF02861	0.328809	No
PF18505	0.42623	No
PF01082	0.402899	No
PF18506	0.355918	No
PF01083	0.00815976	Yes
PF02863	0.196139	No
PF01084	0.204695	No
PF04107	0.0839307	No
PF01085	0.16383	No
PF04109	0.477192	No
PF02866	0.212134	No
PF02867	0.184068	No
PF01087	0.13095	No
PF02868	0.0742715	No
PF06750	0.146555	No
PF19371	0.612117	No
PF06751	0.178142	No
PF19372	0.210282	No
PF19374	0.08708	No
PF06754	0.0244991	Yes
PF06755	0.109666	No
PF10274	0.0240082	Yes
PF19378	0.254374	No
PF10276	0.0539222	No
PF01541	0.117859	No
PF14162	0.0863149	No
PF14163	0.355918	No
PF15943	0.0415462	Yes
PF01544	0.125656	No
PF14165	0.0498253	Yes
PF01545	0.0867915	No
PF01546	0.110399	No
PF14167	0.162612	No
PF01547	0.0585014	No
PF14168	0.131742	No
PF01548	0.26052	No
PF14169	0.0400578	Yes
PF18050	0.0917214	No
PF05430	0.0744482	No
PF19830	0.143184	No
PF19831	0.816443	No
PF18051	0.355918	No
PF05433	0.0603423	No
PF19833	0.0859681	No
PF18053	0.0677664	No
PF10730	0.129314	No
PF19834	0.012305	Yes
PF18055	0.133975	No
PF19835	0.0556669	No
PF10732	0.14663	No
PF18057	0.234746	No
PF19837	0.151167	No
PF05437	0.0491657	Yes
PF18058	0.158923	No
PF10734	0.22682	No
PF19838	0.146705	No
PF19839	0.0839579	No
[truncated: 8,134 more rows]
