# Supplementary material for: Rhizoctonia solani disease suppression: addition of keratin-rich soil amendment leads to functional shifts in soil microbial communities
Source: FEMS Microbiol Ecol. 2024 Mar 18;100(4):fiae024. doi: 10.1093/femsec/fiae024 (PMC10959553; doi:10.1093/femsec/fiae024)
Supplement: fiae024_Supplemental_Files [file fiae024_supplemental_files.zip › Supplementary_data Tab4.xlsx]

## Sheet: Sheet1
Variable	P_Value	Significant
PF02665	0.607453	No
PF02666	0.591484	No
PF02667	0.498282	No
PF02668	0.560579	No
PF02669	0.791582	No
PF06550	0.38961	No
PF06552	0.227853	No
PF10070	0.966775	No
PF10071	0.201839	No
PF19175	0.0522856	No
PF10073	0.475916	No
PF10074	0.898661	No
PF06559	0.786053	No
PF10076	0.0565135	No
PF10077	0.451208	No
PF11860	0.835727	No
PF11862	0.424589	No
PF10079	0.622217	No
PF11863	9.65336e-06	Yes
PF01340	0.0449893	Yes
PF11866	0.736392	No
PF01341	0.683881	No
PF11867	0.330311	No
PF01343	0.71936	No
PF01344	0.197061	No
PF01345	0.632061	No
PF01346	0.912447	No
PF01348	0.548032	No
PF05230	0.76967	No
PF19630	0.703277	No
PF19631	0.0203118	Yes
PF05231	0.91697	No
PF05232	0.00161494	Yes
PF05233	0.315525	No
PF05235	0.752312	No
PF10531	0.649407	No
PF19636	0.00118622	Yes
PF19638	0.367819	No
PF05239	0.845571	No
PF09123	0.487011	No
PF07880	0.381202	No
PF00020	0.448661	No
PF07881	0.175631	No
PF07882	0.124847	No
PF00022	0.0101215	Yes
PF09126	0.364467	No
PF07883	0.709127	No
PF07884	0.706591	No
PF00023	0.196199	No
PF09127	0.176494	No
PF00024	0.0856231	No
PF07885	0.794123	No
PF01804	0.502086	No
PF09129	0.0580922	No
PF07886	0.302052	No
PF00025	0.299118	No
PF01807	0.813219	No
PF00027	0.59889	No
PF00028	0.566891	No
PF01808	0.977933	No
PF01809	0.546052	No
PF18310	0.00692166	Yes
PF18312	0.780061	No
PF18313	0.817591	No
PF02670	0.864784	No
PF18314	0.878802	No
PF18315	0.462605	No
PF02673	0.953463	No
PF02674	0.435359	No
PF18317	0.994332	No
PF18318	0.796653	No
PF02675	0.841144	No
PF18319	0.729829	No
PF02677	0.0234806	Yes
PF02678	0.857841	No
PF02679	0.306879	No
PF06560	0.649438	No
PF13100	0.846284	No
PF13102	0.217046	No
PF10080	0.167397	No
PF06564	0.222988	No
PF13103	0.602813	No
PF10081	0.241163	No
PF10082	0.251967	No
PF19187	0.713843	No
PF10084	0.0303518	Yes
PF06568	0.616289	No
PF06569	0.76626	No
PF13109	0.22337	No
PF11870	0.469236	No
PF10087	0.0752832	No
PF10088	0.718819	No
PF11871	0.787434	No
PF11872	0.025283	Yes
PF11873	0.333219	No
PF11874	0.524445	No
PF11875	0.945168	No
PF11876	0.856989	No
PF01351	0.884803	No
PF01355	0.935882	No
PF01357	0.491686	No
PF05241	0.917802	No
PF19643	0.00159278	Yes
PF19647	0.525629	No
PF05247	0.00173367	Yes
PF10543	0.103708	No
PF10544	0.462894	No
PF19648	0.441287	No
PF19649	0.11146	No
PF10546	0.708397	No
PF10547	0.299781	No
PF09130	0.563264	No
PF14430	0.488053	No
PF09134	0.497931	No
PF00030	0.955727	No
PF01810	0.082238	No
PF09136	0.299949	No
PF00032	0.928203	No
PF01812	0.197361	No
PF14433	0.235013	No
PF01813	0.355894	No
PF00033	0.677409	No
PF09137	0.467505	No
PF00034	0.711347	No
PF01814	0.879816	No
PF14435	0.168227	No
PF07896	0.0292726	Yes
PF00035	0.854365	No
PF14436	0.0821321	No
PF14437	0.886519	No
PF01817	0.413169	No
PF01818	0.0615919	No
PF14439	0.779559	No
PF18321	0.0771231	No
PF05704	0.224024	No
PF02681	0.0935565	No
PF18324	0.397951	No
PF18325	0.816724	No
PF02682	0.899783	No
PF05706	0.516398	No
PF02683	0.596711	No
PF05707	0.200119	No
PF02684	0.812557	No
PF18327	0.0180232	Yes
PF02685	0.139463	No
PF05708	0.734646	No
PF18329	0.221403	No
PF05709	0.490976	No
PF02686	0.968611	No
PF02687	0.498855	No
PF02689	0.732444	No
PF19190	0.422103	No
PF06572	0.168227	No
PF19193	0.176642	No
PF06574	0.796063	No
PF10090	0.448818	No
PF10091	0.84846	No
PF13115	0.212558	No
PF10092	0.227919	No
PF06577	0.364272	No
PF13116	0.384498	No
PF10093	0.104441	No
PF19198	0.0724145	No
PF10094	0.402682	No
PF10095	0.151727	No
PF10096	0.428664	No
PF10097	0.104687	No
PF11880	0.0457918	Yes
PF10098	0.128337	No
PF10099	0.716917	No
PF17001	0.00169995	Yes
PF01361	0.379331	No
PF17005	0.550413	No
PF11887	0.486019	No
PF11888	0.0181265	Yes
PF01363	0.270829	No
PF01364	0.275305	No
PF01367	0.906505	No
PF01368	0.843557	No
PF01369	0.670412	No
PF19652	0.0768742	No
PF19654	0.2727	No
PF19655	0.65659	No
PF19656	0.747029	No
PF19657	3.59301e-07	Yes
PF05257	0.0490565	Yes
PF05258	0.422609	No
PF09140	0.514103	No
PF10559	0.328251	No
PF09142	0.113232	No
PF14440	0.870098	No
PF01820	0.9956	No
PF00041	0.092578	No
PF01822	0.536963	No
PF00042	0.0964533	No
PF00043	0.356252	No
PF00044	0.793578	No
PF00045	0.380166	No
PF14445	0.308095	No
PF14446	0.0380713	Yes
PF14447	0.0300197	Yes
PF01828	0.29612	No
PF05711	0.563114	No
PF18331	0.0955323	No
PF05713	0.164987	No
PF02690	0.580613	No
PF18335	0.930575	No
PF18337	0.310773	No
PF02694	0.294484	No
PF05717	0.973483	No
PF18338	0.000481888	Yes
PF05719	0.241614	No
PF18339	0.0146022	Yes
PF02696	0.144157	No
PF02698	0.421827	No
PF09600	1	No
PF02699	0.96141	No
PF09601	0.0580488	No
PF09603	0.175349	No
PF06580	0.616812	No
PF00501	0.88196	No
PF14902	0.0148687	Yes
PF00503	0.00207474	Yes
PF14903	0.485418	No
PF09608	0.193721	No
PF09609	0.265075	No
PF06586	0.00220502	Yes
PF14905	0.656136	No
PF00507	0.60827	No
PF14907	0.885684	No
PF11890	0.89108	No
PF11892	0.221927	No
PF11893	0.560922	No
PF11894	0.355918	No
PF01370	0.748464	No
PF01371	0.53873	No
PF11896	0.71072	No
PF11897	0.36235	No
PF11898	0.203136	No
PF01374	0.460472	No
PF11899	0.191769	No
PF01379	0.542837	No
PF19660	0.414881	No
PF19661	0.653138	No
PF19662	0.915205	No
PF19663	0.621105	No
PF19664	0.190082	No
PF19665	0.10679	No
PF05265	0.0099766	Yes
PF19666	0.25281	No
PF10563	0.786802	No
PF19669	0.0216272	Yes
PF10566	0.795825	No
PF09152	0.011858	Yes
PF09154	0.118216	No
PF00050	0.508851	No
PF14450	0.963647	No
PF14451	0.692798	No
PF00052	0.0757748	No
PF14452	0.390259	No
PF01832	0.174065	No
PF01833	0.179174	No
PF09157	0.257403	No
PF00054	0.670412	No
PF14454	0.0795722	No
PF14455	0.89108	No
PF01835	0.938107	No
PF14456	2.51728e-05	Yes
PF00056	0.680118	No
PF14457	0.0801972	No
PF14459	0.419753	No
PF00059	0.355968	No
PF01839	0.289553	No
PF05721	0.489695	No
PF05724	0.921553	No
PF05725	0.573482	No
PF05726	0.796227	No
PF18347	0.937435	No
PF18348	0.33012	No
PF05728	0.29937	No
PF09611	0.0971602	No
PF09612	0.0238837	Yes
PF09613	0.175536	No
PF00510	0.981648	No
PF09615	0.28388	No
PF00512	0.997395	No
PF09617	0.277028	No
PF06594	0.696928	No
PF09618	0.82908	No
PF00515	0.910804	No
PF09619	0.0644178	No
PF04402	0.748647	No
PF15780	0.452258	No
PF04403	0.212981	No
PF01380	0.624746	No
PF15781	0.730358	No
PF04404	0.37307	No
PF01381	0.323542	No
PF01382	1	No
PF04405	0.369315	No
PF04406	0.204329	No
PF01384	0.941811	No
PF01385	0.966799	No
PF04408	0.124685	No
PF01386	0.854101	No
PF01389	0.0916368	No
PF05270	0.49051	No
PF19670	0.00159444	Yes
PF19671	0.489914	No
PF19672	0.279658	No
PF05272	0.0860203	No
PF19673	0.513833	No
PF10571	0.834331	No
PF05275	0.33679	No
PF19676	0.517622	No
PF19678	1	No
PF10576	0.674662	No
PF09163	0.129472	No
PF14460	0.13096	No
PF00060	0.6242	No
PF14461	0.536963	No
PF01841	0.820863	No
PF14462	0.153198	No
PF01842	0.860517	No
PF00063	0.0402128	Yes
PF01844	0.769502	No
PF14464	0.621778	No
PF01845	0.0179526	Yes
PF14467	0.857328	No
PF01847	0.264644	No
PF00067	0.702568	No
PF00068	0.213394	No
PF00069	0.470658	No
PF05731	0.00594585	Yes
PF18352	0.000324729	Yes
PF05736	0.0557531	No
PF18357	0.514075	No
PF18358	0.207031	No
PF18359	0.315334	No
PF09622	0.66653	No
PF09623	0.881018	No
PF00520	0.569547	No
PF09624	0.934375	No
PF00521	0.972573	No
PF09626	0.721704	No
PF13144	0.171769	No
PF13145	0.105623	No
PF13146	0.828445	No
PF00526	0.0269325	Yes
PF13148	0.103222	No
PF00528	0.994099	No
PF00529	0.445756	No
PF04410	0.00976807	Yes
PF18810	0.550415	No
PF04411	0.10727	No
PF17032	0.329496	No
PF04412	0.924541	No
PF17033	0.375667	No
PF04413	0.745052	No
PF04414	0.196128	No
PF01391	0.665763	No
PF17036	0.905556	No
PF04417	0.623288	No
PF17038	0.0107687	Yes
PF18818	0.62728	No
PF17039	0.798683	No
PF01396	0.701267	No
PF01397	0.355918	No
PF01398	0.55498	No
PF05280	0.0106717	Yes
PF19681	0.704853	No
PF13600	0.326972	No
PF08305	0.190753	No
PF13601	0.833635	No
PF13602	0.795662	No
PF05284	0.0340185	Yes
PF13603	0.920587	No
PF08308	0.287568	No
PF13604	0.693467	No
PF19686	0.718973	No
PF08309	0.0984375	No
PF13605	0.940116	No
PF13606	0.777886	No
PF10584	0.667712	No
PF13607	0.711451	No
PF10585	1	No
PF13609	0.0381334	Yes
PF10588	0.905151	No
PF10589	0.657688	No
PF09173	0.83977	No
PF01850	0.733764	No
PF14470	0.000358862	Yes
PF00070	0.748665	No
PF00071	0.421548	No
PF01852	0.15013	No
PF09176	0.410928	No
PF00072	0.933618	No
PF01853	0.848087	No
PF09179	0.403378	No
PF00075	0.55665	No
PF01855	0.451706	No
PF00076	0.478105	No
PF14478	0.370377	No
PF00078	0.199334	No
PF00079	0.476831	No
PF05742	0.268708	No
PF18364	0.202867	No
PF05746	0.663154	No
PF18367	0.421509	No
PF18368	0.935957	No
PF09630	0.919182	No
PF09634	0.0031492	Yes
PF00530	0.0240082	Yes
PF14930	0.271233	No
PF00532	0.485026	No
PF00533	0.227548	No
PF13154	0.0565135	No
PF00534	0.74966	No
PF00535	0.679226	No
PF13155	0.586677	No
PF13156	0.41352	No
PF00536	0.838218	No
PF18820	0.133975	No
PF18821	0.460947	No
PF18822	0.626123	No
PF04422	0.0824903	No
PF17042	0.135755	No
PF18823	0.068552	No
PF17048	0.087024	No
PF08310	0.254819	No
PF19690	0.779559	No
PF13610	0.956888	No
PF05292	0.99134	No
PF13612	0.741978	No
PF13613	0.426903	No
PF19694	0.161764	No
PF10590	0.33394	No
PF10591	0.293606	No
PF13614	0.814326	No
PF10592	0.815969	No
PF10593	0.668239	No
PF13616	0.731919	No
PF13617	0.0621334	No
PF05299	0.461879	No
PF13618	0.990736	No
PF10596	0.106558	No
PF13619	0.0197957	Yes
PF10597	0.214843	No
PF09180	0.606735	No
PF03100	0.906101	No
PF03102	0.984308	No
PF00080	0.755666	No
PF01861	0.333838	No
PF03104	0.470339	No
PF00081	0.961898	No
PF01862	0.151373	No
PF00082	0.604209	No
PF01863	0.313854	No
PF00083	0.298752	No
PF00084	0.00271368	Yes
PF01864	0.90942	No
PF17508	0.507827	No
PF14485	0.343166	No
PF01865	0.898309	No
PF00085	0.96725	No
PF01866	0.349933	No
PF14486	0.413305	No
PF03109	0.989178	No
PF14487	0.342393	No
PF01867	0.362537	No
PF01868	0.62022	No
PF14488	0.546555	No
PF00089	0.649942	No
PF01869	0.983317	No
PF14489	0.721304	No
PF18370	0.292354	No
PF05751	0.0267904	Yes
PF18374	0.311667	No
PF18376	0.955026	No
PF09640	0.41863	No
PF09643	0.630947	No
PF13160	0.748967	No
PF13162	0.0198704	Yes
PF00542	0.997452	No
PF13163	0.49131	No
PF00543	0.732442	No
PF00544	0.567266	No
PF00545	0.416942	No
PF13166	0.731784	No
PF14947	0.171882	No
PF13167	0.888663	No
PF00547	0.799499	No
PF00549	0.77975	No
PF04430	0.37687	No
PF04432	0.255494	No
PF18836	0.334437	No
PF04439	0.280376	No
PF08323	0.717832	No
PF13620	0.369809	No
PF13621	0.193441	No
PF08326	0.666122	No
PF13622	0.537217	No
PF13623	0.484183	No
PF08327	0.781953	No
PF13624	0.42063	No
PF08328	0.407504	No
PF13625	0.325874	No
PF13627	0.670412	No
PF13628	0.699157	No
PF13629	0.317826	No
PF09190	0.982137	No
PF01870	0.0320716	Yes
PF14490	0.402806	No
PF00091	0.657482	No
PF09195	0.883987	No
PF01871	0.369631	No
PF00092	0.349303	No
PF01872	0.740619	No
PF14492	0.799091	No
PF01873	0.308879	No
PF14493	0.909268	No
PF03116	0.516994	No
PF17517	0.222103	No
PF00094	0.819863	No
PF01874	0.829125	No
PF14495	0.113956	No
PF01875	0.581803	No
PF03118	0.642619	No
PF14496	0.0778428	No
PF03119	0.83795	No
PF01877	0.209552	No
PF14497	0.469421	No
PF01878	0.984221	No
PF14498	0.56564	No
PF14499	0.733006	No
PF05761	0.200431	No
PF12300	0.0227	Yes
PF18381	3.51891e-05	Yes
PF05762	0.913676	No
PF05764	0.355918	No
PF12305	0.22871	No
PF05766	0.0283622	Yes
PF12306	0.00766894	Yes
PF12307	0.403992	No
PF05768	0.765421	No
PF09650	0.303612	No
PF00550	0.801522	No
PF09655	0.500678	No
PF00551	0.79421	No
PF09656	0.752169	No
PF00553	0.589598	No
PF13173	0.179571	No
PF13175	0.720924	No
PF13176	0.0971602	No
PF00557	0.994723	No
PF13177	0.865839	No
PF04442	0.360387	No
PF04443	0.944449	No
PF18844	0.0558847	No
PF04444	0.938441	No
PF18845	0.310258	No
PF04445	0.046812	Yes
PF04446	0.00707017	Yes
PF17067	0.760615	No
PF04447	0.820686	No
PF18848	0.570456	No
PF04448	0.0718627	No
PF04449	0.0477774	Yes
PF18849	0.110512	No
PF08331	0.615314	No
PF08332	0.62738	No
PF13630	0.360888	No
PF08334	0.867917	No
PF08335	0.328605	No
PF13631	0.920609	No
PF13632	0.946761	No
PF08338	0.992063	No
PF13635	0.216893	No
PF13636	0.917861	No
PF13637	0.35141	No
PF13638	0.84348	No
PF03120	0.907742	No
PF01880	0.876657	No
PF03124	1	No
PF01881	0.124393	No
PF01882	0.720712	No
PF01883	0.748042	No
PF01884	0.560539	No
PF04908	0.675384	No
PF01885	0.83957	No
PF04909	0.440049	No
PF03129	0.889949	No
PF07005	0.154406	No
PF01887	0.493823	No
PF01888	0.580663	No
PF07007	0.892956	No
PF05770	0.979744	No
PF18390	0.489983	No
PF05772	7.26936e-05	Yes
PF18393	0.175451	No
PF12315	0.0926789	No
PF12318	0.0940174	No
PF09660	0.818698	No
PF09661	0.668151	No
PF09663	0.943753	No
PF09664	0.145704	No
PF13180	0.888932	No
PF00561	0.993284	No
PF13182	0.549218	No
PF00562	0.777142	No
PF00563	0.704556	No
PF13183	0.698803	No
PF09668	0.029376	Yes
PF13184	0.785231	No
PF09669	0.0737039	No
PF13185	0.503554	No
PF00565	0.463335	No
PF13186	0.715078	No
PF13187	0.160653	No
PF13189	0.485089	No
PF17070	0.259492	No
PF04450	0.771578	No
PF04452	0.504703	No
PF04453	0.492025	No
PF17074	0.361908	No
PF18854	0.483299	No
PF04454	0.482635	No
PF18855	0.509479	No
PF04455	0.221365	No
PF04456	0.225205	No
PF18856	0.0533835	No
PF18857	0.19047	No
PF18859	0.901566	No
PF04459	0.61829	No
PF08340	0.822806	No
PF08341	0.306254	No
PF08343	0.100572	No
PF13640	0.176464	No
PF08345	0.0459054	Yes
PF13641	0.956263	No
PF13643	0.540244	No
PF13644	0.178569	No
PF08348	0.0838939	No
PF08349	0.703175	No
PF13645	0.509059	No
PF13646	0.460921	No
PF13649	0.765581	No
PF03133	0.131402	No
PF01890	0.459158	No
PF04914	0.0221541	Yes
PF01891	0.81955	No
PF03135	0.341424	No
PF04916	0.380282	No
PF03136	0.516946	No
PF07012	0.0367286	Yes
PF03137	0.598132	No
PF01894	0.437076	No
PF01895	0.731082	No
PF04919	0.379435	No
PF01896	0.695429	No
PF07015	0.615968	No
PF08800	0.0341073	Yes
PF07017	0.437958	No
PF01899	0.156001	No
PF08803	0.646763	No
PF12320	0.0217518	Yes
PF08804	0.00574914	Yes
PF12322	0.0069997	Yes
PF12323	0.812395	No
PF12324	0.174991	No
PF08808	0.257898	No
PF08809	0.823099	No
PF16200	0.681947	No
PF05787	0.137415	No
PF12327	0.977672	No
PF16203	0.928543	No
PF16205	0.0400578	Yes
PF09670	0.00515321	Yes
PF09673	0.00279118	Yes
PF13190	0.326073	No
PF09674	0.755659	No
PF00570	0.388569	No
PF00571	0.476353	No
PF13191	0.3704	No
PF13192	0.00767745	Yes
PF09676	0.0098674	Yes
PF00572	0.861547	No
PF00573	0.976066	No
PF13193	0.855307	No
PF00574	0.708523	No
PF13194	0.496378	No
PF09678	0.855375	No
PF13195	0.185961	No
PF00575	0.875612	No
PF13196	0.400893	No
PF00576	0.950182	No
PF00577	0.143798	No
PF00578	0.801999	No
PF13199	0.396355	No
PF00579	0.867119	No
PF18860	0.515228	No
PF04461	0.729567	No
PF18863	0.573849	No
PF04463	0.590192	No
PF18864	0.465876	No
PF04464	0.714549	No
PF18865	0.670412	No
PF04465	0.380464	No
PF04466	8.94397e-05	Yes
PF04468	0.668549	No
PF08352	0.922368	No
PF08353	0.555266	No
PF08354	0.68703	No
PF13650	0.534093	No
PF13651	0.59967	No
PF13652	0.00327813	Yes
PF13653	0.448502	No
PF13654	0.335034	No
PF13655	0.417052	No
PF08359	0.92506	No
PF13656	0.576267	No
PF13657	0.187273	No
PF03141	0.670412	No
PF17541	0.959139	No
PF03142	1	No
PF03143	0.557499	No
PF03144	0.872827	No
PF07021	0.691819	No
PF07022	0.0750947	No
PF03147	0.842044	No
PF07023	0.0181265	Yes
PF07024	0.428012	No
PF07027	0.123742	No
PF08811	0.676286	No
PF08813	0.681249	No
PF08814	0.10024	No
PF08816	0.651119	No
PF08818	0.649883	No
PF08819	0.181625	No
PF16211	0.413561	No
PF12339	0.133975	No
PF16215	0.719978	No
PF16216	0.161218	No
PF16217	0.926101	No
PF03600	0.75074	No
PF03601	0.173438	No
PF16219	0.00154742	Yes
PF03602	0.648101	No
PF09684	0.503996	No
PF00580	0.926163	No
PF09685	0.700412	No
PF00581	0.771076	No
PF00582	0.337616	No
PF03605	0.691358	No
PF03606	0.925163	No
PF00583	0.952794	No
PF00584	0.999127	No
PF03608	0.0537087	No
PF00585	0.211311	No
PF11000	0.104188	No
PF03609	0.900185	No
PF00586	0.998366	No
PF00587	0.804939	No
PF00588	0.516808	No
PF11003	0.126143	No
PF00589	0.695237	No
PF11004	0.331838	No
PF11005	0.804263	No
PF11006	0.441233	No
PF18871	0.50188	No
PF04471	0.436053	No
PF11008	0.783137	No
PF04472	0.596067	No
PF17092	0.136332	No
PF17093	0.0167305	Yes
PF04473	0.173387	No
PF11009	0.719671	No
PF04474	0.52173	No
PF04476	0.590923	No
PF08361	0.163137	No
PF08362	0.0453412	Yes
PF13660	0.528221	No
PF08364	0.225476	No
PF13661	0.677325	No
PF13662	0.903912	No
PF13663	0.0871243	No
PF08367	0.230956	No
PF13664	0.0820947	No
PF13665	0.282569	No
PF08369	0.555868	No
PF13667	0.399696	No
PF13668	0.829391	No
PF13669	0.914537	No
PF03150	0.714289	No
PF04932	0.82286	No
PF17555	0.516864	No
PF07030	0.75593	No
PF03159	0.26054	No
PF08822	0.556303	No
PF08823	0.282587	No
PF08827	0.455648	No
PF12344	0.848569	No
PF12345	0.285387	No
PF16220	0.000907369	Yes
PF16221	0.198924	No
PF12348	0.0727984	No
PF12349	0.253965	No
PF16227	0.152645	No
PF03610	0.527041	No
PF03611	0.29124	No
PF03612	0.0120652	Yes
PF03613	0.898699	No
PF09694	0.515813	No
PF00590	0.472866	No
PF00591	0.800214	No
PF09697	0.505785	No
PF03616	0.0783003	No
PF00593	0.858954	No
PF09699	0.210886	No
PF03618	0.482577	No
PF00595	0.477369	No
PF11010	0.735856	No
PF00596	0.83971	No
PF11011	0.13387	No
PF11013	0.396598	No
PF11014	0.583086	No
PF11015	0.131019	No
PF04480	0.840849	No
PF04481	0.0240082	Yes
PF11017	0.454718	No
PF12801	0.00841845	Yes
PF11019	0.16062	No
PF18883	0.156563	No
PF12802	0.582049	No
PF18884	0.0368025	Yes
PF18885	0.894637	No
PF12804	0.86993	No
PF12805	0.0224753	Yes
PF18886	0.0186909	Yes
PF18887	0.949718	No
PF12806	0.0473164	Yes
PF04488	0.840742	No
PF18888	0.17043	No
PF13670	0.0953921	No
PF13671	0.885634	No
PF08376	0.0417455	Yes
PF13672	0.843438	No
PF13673	0.934786	No
PF08378	0.450028	No
PF08379	0.826304	No
PF13675	0.0433554	Yes
PF13676	0.700023	No
PF13677	0.179627	No
PF13679	0.0212212	Yes
PF04940	0.030856	Yes
PF03160	0.194869	No
PF03161	0.393824	No
PF03162	0.321726	No
PF04945	0.617311	No
PF07040	0.555756	No
PF04947	0.834492	No
PF07042	0.355918	No
PF03167	0.959647	No
PF07043	0.879188	No
PF07044	0.290374	No
PF03169	0.950738	No
PF07045	0.65999	No
PF08837	0.525166	No
PF16231	0.392982	No
PF12358	0.679863	No
PF16233	0.017733	Yes
PF16234	0.0245334	Yes
PF03621	0.799854	No
PF03625	0.780627	No
PF07501	0.311819	No
PF03626	0.524762	No
PF07503	0.402669	No
PF07504	0.46072	No
PF03629	0.549379	No
PF07505	0.506938	No
PF07506	0.26171	No
PF07507	0.125958	No
PF11024	0.586373	No
PF07508	0.585229	No
PF07509	0.0910722	No
PF11026	0.304541	No
PF12810	0.369368	No
PF04492	0.455648	No
PF12811	0.977339	No
PF11028	0.628956	No
PF12812	0.235822	No
PF04493	0.733013	No
PF12813	0.355918	No
PF04495	0.140424	No
PF18895	0.669051	No
PF18896	0.887547	No
PF18897	0.987485	No
PF18898	0.723108	No
PF18899	0.29589	No
PF13681	0.00863423	Yes
PF13682	0.222122	No
PF08386	0.718623	No
PF13683	0.785649	No
PF08388	0.408955	No
PF13684	0.415022	No
PF13685	0.435675	No
PF13686	0.188858	No
PF13687	0.396882	No
PF13688	0.0941808	No
PF13689	0.896612	No
PF03170	0.0670557	No
PF04951	0.894672	No
PF03171	0.636629	No
PF04952	0.183622	No
PF03173	0.102744	No
PF03174	0.198874	No
PF04954	0.00569966	Yes
PF03175	0.816443	No
PF04955	0.758672	No
PF04956	0.891534	No
PF03176	0.608552	No
PF04958	0.0334891	Yes
PF07055	0.0032874	Yes
PF08840	0.241154	No
PF08841	0.823099	No
PF07059	0.207031	No
PF08843	0.541586	No
PF08845	0.160861	No
PF12362	0.142331	No
PF08849	0.5847	No
PF16241	0.297917	No
PF12367	0.166282	No
PF16242	0.600107	No
PF12368	0.0159907	Yes
PF16245	0.000931132	Yes
PF03631	0.977432	No
PF03632	0.232847	No
PF03633	0.00125044	Yes
PF07510	0.321933	No
PF03636	0.196569	No
PF07514	0.524879	No
PF03639	0.308095	No
PF07515	0.008905	Yes
PF07516	0.909896	No
PF11033	0.151454	No
PF07517	0.770671	No
PF07519	0.436211	No
PF12821	0.268304	No
PF12823	0.310141	No
PF02300	0.60396	No
PF16701	0.497964	No
PF12826	0.970966	No
PF02302	0.0441379	Yes
PF16702	0.681315	No
PF02303	1	No
PF16703	0.00823735	Yes
PF08392	0.101968	No
PF02308	0.851814	No
PF08393	0.647967	No
PF16709	0.228258	No
PF08394	0.408696	No
PF13690	0.84471	No
PF13691	0.567301	No
PF13692	0.995566	No
PF13693	0.0723003	No
PF08398	0.903347	No
PF13698	0.0589466	No
PF13699	0.46332	No
PF04960	0.525899	No
PF03180	0.000660225	Yes
PF04961	0.308264	No
PF04962	0.808253	No
PF04963	0.960494	No
PF03184	0.44394	No
PF04964	0.635296	No
PF04965	0.100067	No
PF04966	0.278834	No
PF03186	0.110757	No
PF03188	0.472192	No
PF07063	0.0095563	Yes
PF08850	0.445485	No
PF07068	0.00338707	Yes
PF12371	0.355918	No
PF08856	0.0929532	No
PF08857	0.0307522	Yes
PF16250	0.52695	No
PF08859	0.000861956	Yes
PF16252	0.00262439	Yes
PF16254	0.264972	No
PF16256	0.538391	No
PF16257	0.0798541	No
PF03640	0.904657	No
PF03641	0.993659	No
PF16258	0.356923	No
PF16259	0.0528297	No
PF03644	0.475147	No
PF07520	0.957657	No
PF03646	0.0237223	Yes
PF07521	0.964591	No
PF07522	0.355918	No
PF07523	0.125958	No
PF03648	0.294133	No
PF03649	0.303846	No
PF11041	4.35922e-05	Yes
PF11042	0.305856	No
PF12831	0.70476	No
PF12832	0.928628	No
PF12833	0.427729	No
PF12834	0.162326	No
PF12835	0.100063	No
PF02310	0.528001	No
PF02311	0.740185	No
PF12836	0.161534	No
PF12837	0.0336987	Yes
PF02313	0.65624	No
PF12838	0.492962	No
PF16714	0.317766	No
PF16715	0.152161	No
PF02317	0.076422	No
PF06202	0.690067	No
PF06206	0.527764	No
PF06207	1	No
PF04970	0.774026	No
PF03190	0.582475	No
PF04972	0.672857	No
PF04973	0.164305	No
PF03193	0.627668	No
PF07070	0.0169647	Yes
PF04976	0.333965	No
PF04977	0.755089	No
PF07072	0.65514	No
PF07073	0.536963	No
PF03198	0.4468	No
PF04978	0.631694	No
PF07075	0.816181	No
PF07076	0.237489	No
PF07077	0.540923	No
PF08861	0.598235	No
PF08862	0.333112	No
PF08867	0.779146	No
PF08869	0.324981	No
PF16260	0.0887555	No
PF12385	0.862753	No
PF16261	0.399739	No
PF16262	0.0854228	No
PF16263	0.130723	No
PF12388	0.746017	No
PF12389	0.23521	No
PF16264	0.849744	No
PF16265	0.34285	No
PF16266	0.281468	No
PF16267	0.829917	No
PF16268	0.22213	No
PF16269	0.298687	No
PF03652	0.701434	No
PF03653	0.41004	No
PF03656	0.769095	No
PF03658	0.0191566	Yes
PF03659	0.217221	No
PF11051	0.150684	No
PF07536	0.374157	No
PF11053	0.0640583	No
PF07538	0.448485	No
PF11056	0.0152941	Yes
PF12840	0.850564	No
PF12843	0.000301918	Yes
PF12844	0.364479	No
PF12846	0.894886	No
PF12847	0.809958	No
PF02322	0.733637	No
PF12848	0.652813	No
PF02324	0.409308	No
PF16724	0.00476993	Yes
PF12849	0.924791	No
PF02325	0.580365	No
PF02326	0.750223	No
PF02329	1	No
PF06210	0.769487	No
PF06213	0.153365	No
PF11512	0.00027608	Yes
PF04982	0.0782233	No
PF04983	0.669029	No
PF04984	0.996479	No
PF04985	0.0195826	Yes
PF07080	0.684287	No
PF04986	0.377874	No
PF07081	0.735766	No
PF01000	0.808106	No
PF07083	0.670412	No
PF04989	0.522931	No
PF07085	0.753949	No
PF08870	0.428692	No
PF07087	0.305925	No
PF07088	0.000920918	Yes
PF01007	0.600307	No
PF01008	0.690086	No
PF12390	0.334787	No
PF08874	0.474235	No
PF12391	0.307173	No
PF12392	0.306522	No
PF08877	0.120082	No
PF08878	0.0866047	No
PF12395	0.404537	No
PF16271	0.704853	No
PF12399	0.838407	No
PF03660	0.355918	No
PF16277	0.19247	No
PF03662	0.446854	No
PF03663	0.608054	No
PF03664	0.190816	No
PF07541	0.763893	No
PF07542	0.145025	No
PF03668	0.979053	No
PF11062	0.000554008	Yes
PF11064	0.43927	No
PF11066	0.921711	No
PF11067	0.0187886	Yes
PF12850	0.435801	No
PF12851	0.0583739	No
PF12852	0.753449	No
PF16732	0.837448	No
PF12857	0.353916	No
PF02332	0.446153	No
PF16733	0.305441	No
PF02333	0.112551	No
PF02335	0.222648	No
PF16736	0.588341	No
PF06222	0.536963	No
PF06224	0.770527	No
PF06226	0.865619	No
PF11523	0.6791	No
PF06228	0.0662382	No
PF06229	0.532281	No
PF04991	0.214407	No
PF11528	0.86103	No
PF04993	0.713102	No
PF04994	0.848516	No
PF04995	0.425593	No
PF07090	0.553745	No
PF04996	0.0269787	Yes
PF01010	0.730226	No
PF04997	0.525617	No
PF01011	0.999199	No
PF04998	0.780758	No
PF01012	0.516287	No
PF04999	0.305533	No
PF01014	0.642336	No
PF01015	0.233562	No
PF15416	0.079251	No
PF01016	0.825357	No
PF08881	0.337649	No
PF07098	0.0470035	Yes
PF08882	0.864829	No
PF15418	0.0140464	Yes
PF07099	0.293845	No
PF01018	0.896528	No
PF08883	0.156687	No
PF01019	0.621237	No
PF08885	0.976725	No
PF08886	0.035865	Yes
PF19300	0.818956	No
PF08887	0.152139	No
PF19301	0.460096	No
PF08888	0.00633598	Yes
PF19302	0.542676	No
PF08889	0.0811179	No
PF19303	0.909808	No
PF19304	0.864786	No
PF19305	0.549793	No
PF19306	0.924831	No
PF19307	0.541129	No
PF19308	0.536963	No
PF16286	0.764423	No
PF16289	0.858802	No
PF03677	0.303999	No
PF07553	0.809291	No
PF11070	0.0477774	Yes
PF11071	0.280438	No
PF07555	0.418501	No
PF11074	0.659191	No
PF07559	0.193443	No
PF11075	0.99413	No
PF12860	0.366654	No
PF12864	0.189208	No
PF12866	0.346018	No
PF02342	0.000131202	Yes
PF12867	0.902321	No
PF16743	0.68469	No
PF12869	0.251123	No
PF16745	0.390237	No
PF02347	0.983523	No
PF02348	0.741192	No
PF06230	0.836912	No
PF06233	0.685234	No
PF11533	0.67552	No
PF11534	0.017554	Yes
PF11535	0.343892	No
PF11539	0.103325	No
PF01020	0.386704	No
PF15420	0.117882	No
PF02800	0.757715	No
PF15421	0.0863149	No
PF02801	0.813551	No
PF01022	0.648104	No
PF02803	0.980827	No
PF02805	0.611708	No
PF01025	0.986959	No
PF02806	0.915158	No
PF01026	0.599225	No
PF01027	0.539906	No
PF08892	0.251716	No
PF15428	0.00108751	Yes
PF01028	0.973718	No
PF08893	0.663332	No
PF01029	0.804358	No
PF08894	0.135869	No
PF08895	0.00224711	Yes
PF08896	0.0591413	No
PF19310	0.307351	No
PF08897	0.107071	No
PF19312	0.519537	No
PF16290	0.398127	No
PF19313	0.6492	No
PF08899	0.444224	No
PF19315	0.453558	No
PF16295	0.179611	No
PF19319	0.0231553	Yes
PF16296	0.715057	No
PF03682	0.373468	No
PF03683	0.476768	No
PF03685	0.206828	No
PF03686	0.670412	No
PF14100	0.272868	No
PF14101	0.00496609	Yes
PF03687	0.586678	No
PF14102	0.769423	No
PF14104	0.859201	No
PF07566	0.967655	No
PF14106	0.887116	No
PF14107	0.578977	No
PF07568	0.287677	No
PF14108	0.764821	No
PF14109	0.51346	No
PF11086	0.133856	No
PF12870	0.398956	No
PF11089	0.16617	No
PF12872	0.690937	No
PF16750	0.00202237	Yes
PF12875	0.627113	No
PF02350	0.804029	No
PF12876	0.496195	No
PF02353	0.461595	No
PF16754	0.837012	No
PF02355	0.860163	No
PF02357	0.723385	No
PF16757	0.157565	No
PF02358	0.990071	No
PF02359	0.533866	No
PF06240	0.868134	No
PF06241	0.237283	No
PF06242	0.223775	No
PF06243	0.71306	No
PF06245	0.367999	No
PF06249	0.654205	No
PF01030	0.347774	No
PF02810	0.803897	No
PF02811	0.737144	No
PF02812	0.787992	No
PF01032	0.399032	No
PF02814	0.0957158	No
PF01035	0.756304	No
PF02817	0.479331	No
PF01037	0.0675175	No
PF01039	0.803815	No
PF19320	0.77845	No
PF19326	0.779559	No
PF19327	0.545881	No
PF06707	0.90597	No
PF19328	0.530543	No
PF03690	1.2648e-05	Yes
PF03691	0.790647	No
PF03692	0.255904	No
PF03693	0.631888	No
PF03695	0.21105	No
PF14110	0.823099	No
PF07571	0.641486	No
PF14113	0.53474	No
PF03699	0.457541	No
PF14114	0.517205	No
PF14117	0.684529	No
PF07578	0.640973	No
PF14119	0.270206	No
PF12883	0.719258	No
PF18003	0.860377	No
PF02361	0.721767	No
PF16762	0.376827	No
PF12888	0.931962	No
PF18007	0.437237	No
PF12889	0.0628113	No
PF18009	0.128458	No
PF02366	0.612678	No
PF16767	0.189863	No
PF02367	0.767614	No
PF02368	0.884571	No
PF02369	0.590191	No
PF06250	0.43358	No
PF06251	0.959144	No
PF06253	0.598657	No
PF11551	0.863463	No
PF06258	0.275306	No
PF06259	0.349479	No
PF01040	0.872929	No
PF01041	0.651137	No
PF01042	0.942455	No
PF02823	0.805234	No
PF01043	0.571599	No
PF02824	0.776782	No
PF02826	0.935049	No
PF01047	0.569165	No
PF01048	0.62368	No
PF02829	0.176808	No
PF06713	0.895239	No
PF06715	1	No
PF19335	0.578314	No
PF06718	0.509696	No
PF06719	0.306382	No
PF10236	0.355918	No
PF07581	0.0971602	No
PF01501	0.481442	No
PF14121	0.639216	No
PF07583	0.185439	No
PF01502	0.976979	No
PF15902	0.738968	No
PF14123	0.888967	No
PF07584	0.455406	No
PF01503	0.692314	No
PF14124	0.588977	No
PF07585	0.227679	No
PF01505	0.168227	No
PF14125	0.556479	No
PF07586	0.206734	No
PF14126	0.788973	No
PF07587	0.211993	No
PF14127	0.534364	No
PF07588	0.220432	No
PF01507	0.937612	No
PF14128	0.814052	No
PF07589	0.000427395	Yes
PF14129	0.860933	No
PF01509	0.796418	No
PF12890	0.999286	No
PF12891	0.285439	No
PF12893	0.322274	No
PF18011	0.531565	No
PF12894	0.243981	No
PF18013	6.35771e-06	Yes
PF18014	0.289216	No
PF02371	0.776752	No
PF18015	0.75864	No
PF12897	0.562713	No
PF12898	0.000850479	Yes
PF12899	0.328471	No
PF02374	0.424689	No
PF18019	0.228258	No
PF02378	0.887043	No
PF06262	0.882932	No
PF06267	0.997267	No
PF11563	0.154419	No
PF11564	1	No
PF02830	0.956666	No
PF01050	0.675984	No
PF01051	0.02652	Yes
PF01052	0.458769	No
PF01053	0.817967	No
PF02834	0.867806	No
PF01055	0.58619	No
PF02836	0.885951	No
PF02837	0.94696	No
PF02838	0.566862	No
PF01058	0.389678	No
PF02839	0.00100829	Yes
PF01059	0.826652	No
PF06722	0.46445	No
PF06723	0.529205	No
PF19344	0.404012	No
PF06724	0.805423	No
PF19345	0.541985	No
PF06725	0.323536	No
PF19346	0.97897	No
PF19347	0.492669	No
PF06727	0.648789	No
PF19348	0.336099	No
PF10246	0.615792	No
PF07591	0.491221	No
PF01510	0.0412113	Yes
PF07592	0.259688	No
PF07593	0.333288	No
PF01512	0.714478	No
PF01513	0.931695	No
PF14134	0.0266998	Yes
PF01514	0.0901504	No
PF14135	0.347267	No
PF07596	0.178682	No
PF01515	0.397022	No
PF15916	0.830515	No
PF14137	0.874254	No
PF15919	0.308656	No
PF19800	0.129999	No
PF05400	0.0115708	Yes
PF05401	0.894634	No
PF19802	0.838296	No
PF05402	0.3951	No
PF19803	0.00605924	Yes
PF18024	0.526903	No
PF02381	0.93455	No
PF18025	0.936806	No
PF19805	0.140714	No
PF05406	0.0294024	Yes
PF10703	0.945332	No
PF19807	0.557705	No
PF18027	0.0100385	Yes
PF02384	0.481023	No
PF16785	0.925903	No
PF16786	0.145704	No
PF02386	0.553861	No
PF18029	0.781401	No
PF10706	0.32357	No
PF10707	0.617366	No
PF02388	0.756595	No
PF16789	0.750223	No
PF02389	1	No
PF10708	0.391337	No
PF06271	0.846807	No
PF06276	0.0199498	Yes
PF06277	0.315854	No
PF11575	0.536963	No
PF11578	0.372459	No
PF01060	1	No
PF01061	0.535743	No
PF01062	0.0893464	No
PF02843	0.822358	No
PF01063	0.945691	No
PF02844	0.590331	No
PF01066	0.905041	No
PF02847	0.355918	No
PF01068	0.858899	No
PF19351	0.0190692	Yes
PF19352	0.808733	No
PF19353	0.137441	No
PF06733	0.347927	No
PF19354	0.0372116	Yes
PF19356	0.439315	No
PF06736	0.913134	No
PF19357	0.000858624	Yes
PF06737	0.0852137	No
PF06738	0.261681	No
PF19358	0.209826	No
PF10255	0.0400578	Yes
PF06739	0.168744	No
PF10258	0.328132	No
PF01520	0.971611	No
PF01521	0.850438	No
PF01522	0.933014	No
PF01523	0.909234	No
PF01525	0.922418	No
PF01526	0.488785	No
PF01527	0.965884	No
PF19810	0.936943	No
PF18030	0.449142	No
PF18032	0.243436	No
PF19812	0.298828	No
PF16790	0.0185215	Yes
PF02390	0.2697	No
PF02391	0.768324	No
PF10711	0.119332	No
PF19815	0.288154	No
PF19816	0.221488	No
PF16793	0.810114	No
PF10712	0.418459	No
PF19817	0.355918	No
PF16794	0.662931	No
PF16796	0.355918	No
PF02397	0.826523	No
PF16798	0.120041	No
PF10719	0.832181	No
PF06280	0.239462	No
PF14600	0.00814632	Yes
PF00200	0.234478	No
PF06282	0.396815	No
PF00201	0.559739	No
PF06283	0.506975	No
PF00202	0.841759	No
PF14602	0.247064	No
PF09306	0.0285263	Yes
PF00203	0.794553	No
PF14604	0.133975	No
PF00204	0.941965	No
PF11582	0.00126675	Yes
PF00205	0.933486	No
PF14606	0.38233	No
PF11583	0.592437	No
PF00206	0.886792	No
PF14607	0.218173	No
PF00207	0.997457	No
PF06289	0.60622	No
PF00208	0.754576	No
PF00209	0.300368	No
PF11589	0.004928	Yes
PF01070	0.972547	No
PF01071	0.901453	No
PF02852	0.919042	No
PF01073	0.781925	No
PF01074	0.554795	No
PF01075	0.898424	No
PF01076	0.672303	No
PF01077	0.767349	No
PF01078	0.925667	No
PF19360	0.677854	No
PF19361	0.190745	No
PF19362	0.261494	No
PF06742	0.794364	No
PF19363	0.601754	No
PF19364	0.662514	No
PF06744	0.022982	Yes
PF19365	0.0984669	No
PF06745	0.837895	No
PF10262	0.938513	No
PF19367	0.00416585	Yes
PF10263	0.567382	No
PF06748	0.820619	No
PF19368	0.483145	No
PF01531	0.369079	No
PF01532	0.613857	No
PF14155	0.0358909	Yes
PF15937	0.969895	No
PF14158	0.221718	No
PF05420	0.681428	No
PF19821	0.0277369	Yes
PF18042	0.410746	No
PF19823	0.48422	No
PF05423	0.686333	No
PF19825	0.12406	No
PF05425	0.825638	No
PF10722	0.354564	No
PF19826	0.670412	No
PF05426	0.931083	No
PF18046	0.36928	No
PF18047	0.682926	No
PF19827	0.171686	No
PF10724	0.329951	No
PF18049	0.120117	No
PF10727	0.912496	No
PF10728	0.869895	No
PF09312	0.528002	No
PF09313	0.278046	No
PF06291	0.707494	No
PF09314	0.554359	No
PF00210	0.865811	No
PF00211	0.415358	No
PF06293	0.891643	No
PF00213	0.894822	No
PF09317	0.965887	No
PF09318	0.823881	No
PF06295	0.032306	Yes
PF14614	0.720518	No
PF06296	0.665555	No
PF00215	0.82567	No
PF00216	0.865156	No
PF14617	0.884675	No
PF00217	0.282445	No
PF06299	0.123068	No
PF00218	0.767358	No
PF04101	0.699	No
PF04102	0.0366053	Yes
PF04104	0.835031	No
PF02861	0.656287	No
PF01081	0.350058	No
PF01082	0.721346	No
PF01083	0.555777	No
PF02863	0.890366	No
PF04107	0.962102	No
PF01084	0.797515	No
PF02866	0.740152	No
PF01087	0.58198	No
PF02867	0.992985	No
PF02868	0.555198	No
PF06750	0.610318	No
PF19371	0.326001	No
PF06751	0.849988	No
PF19372	0.470944	No
PF06754	0.0284923	Yes
PF19378	1	No
PF10276	0.245312	No
PF01541	0.872553	No
PF15943	0.925179	No
PF01544	0.995529	No
PF01545	0.7724	No
PF01546	0.745258	No
PF14167	0.355918	No
PF01547	0.915702	No
PF14168	0.42623	No
PF01548	0.734725	No
PF05430	0.270637	No
PF19830	0.0952032	No
PF18050	0.355134	No
PF05433	0.205836	No
PF19833	0.941109	No
PF18053	0.187075	No
PF19834	0.0102203	Yes
PF19835	0.00150927	Yes
PF19837	0.304429	No
PF05437	0.508189	No
PF19838	0.754421	No
PF19839	0.930247	No
PF10738	0.957346	No
PF10739	0.0898504	No
PF09323	0.10024	No
PF00221	0.429219	No
PF14622	0.997569	No
PF09326	0.00700293	Yes
PF09327	0.36774	No
PF14623	0.208713	No
PF00224	0.540899	No
PF00225	0.595633	No
PF00226	0.966735	No
PF00227	0.865713	No
PF01090	0.718208	No
PF02870	0.862324	No
PF01092	0.549439	No
PF15492	0.150164	No
PF02872	0.58146	No
PF04115	0.343788	No
PF02873	0.809792	No
PF04116	0.497322	No
PF01094	0.750523	No
PF02874	0.833561	No
PF02875	0.637026	No
PF01095	0.929269	No
PF01096	0.867407	No
PF02878	0.970856	No
PF01098	0.799401	No
PF02879	0.921986	No
PF19381	0.00839008	Yes
PF06761	0.0283805	Yes
PF06762	0.376177	No
PF19383	0.110699	No
PF13302	0.942256	No
PF13303	0.355495	No
PF06764	0.760292	No
PF13304	0.932281	No
PF19386	0.014466	Yes
PF13305	0.225429	No
PF10282	0.468538	No
PF13306	0.823795	No
PF13307	0.217674	No
PF06769	0.620203	No
PF13308	0.82481	No
PF13309	0.0169687	Yes
PF10287	0.194068	No
PF01551	0.87604	No
PF01553	0.738691	No
PF01554	0.67022	No
PF14175	0.704853	No
PF01555	0.749533	No
PF15956	0.946627	No
PF01556	0.944642	No
PF01557	0.770871	No
PF01558	0.531883	No
PF18060	0.25281	No
PF19841	0.87686	No
PF18062	0.425932	No
PF19842	0.0858651	No
PF19843	0.457582	No
PF05443	0.114532	No
PF18064	0.0414157	Yes
PF19845	0.355918	No
PF05445	0.133975	No
PF18065	0.670098	No
PF10741	0.594941	No
PF19846	0.477192	No
PF18067	0.131834	No
PF05448	0.435405	No
PF10745	0.657591	No
PF18069	0.125251	No
PF09330	0.863736	No
PF09334	0.87901	No
PF00230	0.65073	No
PF09335	0.95812	No
PF00231	0.966706	No
PF09336	0.0671948	No
PF00232	0.515103	No
PF00233	0.929611	No
PF09338	0.354714	No
PF09339	0.443837	No
PF14635	0.0504127	No
PF00237	0.878066	No
PF00238	0.510025	No
PF00239	0.822917	No
PF04120	0.830688	No
PF04122	0.322192	No
PF04123	0.352555	No
PF02880	0.964497	No
PF02881	0.850182	No
PF08000	0.00130692	Yes
PF02882	0.697592	No
PF04126	0.458031	No
PF02884	0.207031	No
PF08002	0.932113	No
PF04127	0.913344	No
PF05908	0.376963	No
PF08003	0.766697	No
PF02885	0.807627	No
PF02887	0.615562	No
PF08006	0.000451578	Yes
PF02889	1	No
PF08007	0.589411	No
PF08009	0.478017	No
PF13310	0.34741	No
PF13311	0.000187635	Yes
PF06772	0.902855	No
PF13312	0.364087	No
PF13313	0.339737	No
PF06776	0.213631	No
PF13316	0.423125	No
PF06777	0.019466	Yes
PF13317	0.0194045	Yes
PF06778	0.435219	No
PF10294	0.575078	No
PF13318	0.693239	No
PF06779	0.148568	No
PF10298	0.168982	No
PF17200	0.00589073	Yes
PF17201	0.112828	No
PF17202	0.0171007	Yes
PF17203	0.554281	No
PF17206	0.343434	No
PF17207	0.26319	No
PF01564	0.758061	No
PF01565	0.964343	No
PF01566	0.900429	No
PF17209	0.665136	No
PF01568	0.790369	No
PF01569	0.969771	No
PF19850	0.346123	No
PF18071	0.120979	No
PF19851	0.546348	No
PF19852	0.00648392	Yes
PF18072	0.99943	No
PF19853	0.764291	No
PF18073	0.554776	No
PF18074	0.54907	No
PF18075	0.68375	No
PF18076	0.172021	No
PF10754	0.235213	No
PF19858	0.251614	No
PF10755	0.737894	No
PF10756	0.138899	No
PF10758	0.358933	No
PF10759	0.761996	No
PF09342	0.133975	No
PF09343	0.459626	No
PF09344	0.572581	No
PF00240	0.00957105	Yes
PF09345	0.371033	No
PF09346	0.137965	No
PF09347	0.936894	No
PF09348	0.310708	No
PF00245	0.181075	No
PF09349	0.513302	No
PF00246	0.820313	No
PF00248	0.975059	No
PF04131	0.0381663	Yes
PF02891	0.355918	No
PF04134	0.875466	No
PF08010	0.313837	No
PF08011	0.419753	No
PF08012	0.179689	No
PF02894	0.599826	No
PF05918	0.209463	No
PF18538	0.560108	No
PF08013	0.0458241	Yes
PF04138	0.672422	No
PF02895	0.260918	No
PF08014	0.353723	No
PF02896	0.963071	No
PF02897	0.890979	No
PF02898	0.297241	No
PF02899	0.895934	No
PF09802	1	No
PF08019	0.22398	No
PF06781	0.704119	No
PF13320	0.298314	No
PF00700	0.139412	No
PF06782	0.736749	No
PF13321	1	No
PF00701	0.857906	No
PF00702	0.748301	No
PF00703	0.780624	No
PF00704	0.797176	No
PF00705	0.281493	No
PF00707	0.726443	No
PF00708	0.5143	No
PF13328	0.96224	No
PF00709	0.975491	No
PF17210	0.838858	No
PF17212	0.0231553	Yes
PF17213	0.457502	No
PF15970	0.541807	No
PF15971	0.0830065	No
PF17214	0.379582	No
PF01571	0.814857	No
PF01575	0.584979	No
PF15975	0.787531	No
PF15976	0.0148137	Yes
PF14196	0.856598	No
PF01578	0.887933	No
PF15979	0.965917	No
PF19860	0.730358	No
PF18080	0.0173941	Yes
PF18081	3.60425e-05	Yes
PF19861	0.535526	No
PF12000	0.118549	No
PF18082	0.43998	No
PF18083	0.195154	No
PF12002	0.939067	No
PF19864	0.561178	No
PF18085	0.619314	No
PF19866	0.287208	No
PF12005	0.32181	No
PF19867	0.0719198	No
PF12006	0.220381	No
PF19868	0.0207446	Yes
PF12007	0.894594	No
PF18089	0.663702	No
PF10765	0.000551557	Yes
PF12008	0.206482	No
PF10768	0.0297181	Yes
PF09350	0.967964	No
PF09351	0.261795	No
PF09355	0.136618	No
PF00251	0.748378	No
PF09356	0.244336	No
PF00252	0.705351	No
PF09357	0.15246	No
PF00253	0.256764	No
PF00254	0.330988	No
PF09359	0.157962	No
PF00255	0.85448	No
PF14657	0.293606	No
PF00258	0.219695	No
PF14659	0.414158	No
PF04140	0.978834	No
PF18541	0.366672	No
PF05922	0.918791	No
PF04143	0.946115	No
PF08020	0.336082	No
PF05926	0.0498253	Yes
PF18546	0.795241	No
PF08021	0.010055	Yes
PF08022	0.559008	No
PF04149	0.0667068	No
PF05929	3.28604e-94	Yes
PF09811	0.0268688	Yes
PF08028	0.981022	No
PF08029	0.939112	No
PF06790	0.353593	No
PF06791	0.35821	No
PF00710	0.483737	No
PF06792	0.753336	No
PF13332	0.0327978	Yes
PF06793	0.408168	No
PF00712	0.976529	No
PF06794	0.525499	No
PF13333	0.771835	No
PF06796	0.155974	No
PF13335	0.869429	No
PF09819	0.854865	No
PF13336	0.814693	No
PF06798	0.846623	No
PF00717	0.335086	No
PF13337	0.423133	No
PF13338	0.191117	No
PF00719	0.798373	No
PF04602	0.266177	No
PF01580	0.858149	No
PF01582	0.316621	No
PF04606	0.597521	No
PF01583	0.809659	No
PF15984	0.125958	No
PF17227	0.477192	No
PF04607	0.895207	No
PF01584	0.259619	No
PF04608	0.787592	No
PF01588	0.688519	No
PF18090	0.397429	No
PF12010	0.934695	No
PF18092	0.190116	No
PF19872	0.00907675	Yes
PF18094	0.722604	No
PF19875	0.0163726	Yes
PF18096	0.148323	No
PF19877	0.177725	No
PF19878	0.740295	No
PF18099	0.314393	No
PF19879	0.850451	No
PF12019	0.0832246	No
PF10776	0.0940709	No
PF10778	1	No
PF09360	0.95675	No
PF09361	0.00377844	Yes
PF09362	0.808951	No
PF09363	0.549979	No
PF09364	0.620885	No
PF09365	0.929406	No
PF00263	0.868747	No
PF14664	0.355918	No
PF00264	0.754479	No
PF00265	0.720651	No
PF09369	0.518702	No
PF00266	0.950946	No
PF14667	0.471636	No
PF00268	0.176302	No
PF05930	0.455809	No
PF18551	0.341773	No
PF04151	0.17605	No
PF18555	0.876748	No
PF05935	0.187629	No
PF18556	0.659815	No
PF05936	0.0911909	No
PF08031	0.537338	No
PF18557	0.0802848	No
PF08032	0.422691	No
PF18559	0.0154487	Yes
PF09821	0.197384	No
PF09822	0.562665	No
PF09823	0.106558	No
PF00720	0.195386	No
PF13340	0.564244	No
PF09825	0.956709	No
PF09826	0.750044	No
PF00722	0.739819	No
PF13342	0.373271	No
PF09827	0.925279	No
PF00723	0.883882	No
PF13343	0.769276	No
PF13344	0.556352	No
PF09828	0.689006	No
PF00724	0.308734	No
PF00725	0.770699	No
PF13346	0.670412	No
PF13347	0.562078	No
PF00728	0.734445	No
PF13349	0.275269	No
PF17230	0.0814528	No
PF04610	0.169007	No
PF04612	0.480135	No
PF01590	0.51246	No
PF04613	0.990744	No
PF01591	0.287829	No
PF01592	0.697933	No
PF17236	0.260795	No
PF04616	0.354236	No
PF01593	0.568176	No
PF01594	0.907279	No
PF01595	0.800432	No
PF01596	0.699569	No
PF01597	0.775521	No
PF01599	0.0863149	No
PF08501	0.949414	No
PF08502	0.917843	No
PF19880	0.000215265	Yes
PF12021	0.00529781	Yes
PF13801	0.85632	No
PF19883	0.0390866	Yes
PF13802	0.90535	No
PF13803	0.647209	No
PF19886	0.0202047	Yes
PF10783	0.8619	No
PF13806	0.975947	No
PF19888	0.719753	No
PF05488	0.0171908	Yes
PF13807	0.474397	No
PF12028	0.25173	No
PF05489	0.882464	No
PF19889	0.416694	No
PF13808	0.228882	No
PF13809	0.00642088	Yes
PF12029	0.751349	No
PF09370	0.573703	No
PF09371	0.0440186	Yes
PF09373	0.477908	No
PF14670	0.813516	No
PF09374	0.390897	No
PF00270	0.689659	No
PF09375	0.598349	No
PF00271	0.760847	No
PF09376	0.352352	No
PF09377	0.863736	No
PF09378	0.0727745	No
[truncated: 7,351 more rows]
